# Supplementary material for: ICoVeR – an interactive visualization tool for verification and refinement of metagenomic bins
Source: BMC Bioinformatics. 2017 May 2;18:233. doi: 10.1186/s12859-017-1653-5 (PMC5414344; doi:10.1186/s12859-017-1653-5)
Supplement: Supplementary file 1 — List of contigs and their bin assignments for the automated binning tools used in this study and for the subset of ICoVeR-refined genome bins for AD microbiome dataset. (XLS 2861 kb) [file 12859_2017_1653_MOESM1_ESM.xls]

## Sheet: info
Table S1: List of contigs and their bin assignments for the automated binning tools used in this study and for the subset of ICoVeR-refined genome bins for AD microbiome dataset.

## Sheet: Binning_results
Contig	MyCC	MB_1	MB_2	CONCOCT	ICoVeR-refined
contig_1104	17	1	1	10	1
contig_12615	17	0	0	10	1
contig_1610	17	1	1	10	1
contig_1650	17	1	1	10	1
contig_1674	17	1	1	10	1
contig_1792	17	1	1	10	1
contig_356	17	1	1	10	1
contig_369	17	1	1	10	1
contig_399	17	1	1	10	1
contig_447	17	1	1	10	1
contig_4638	17	1	1	10	1
contig_50	17	1	1	10	1
contig_534	17	1	1	10	1
contig_5360	17	1	1	10	1
contig_61	17	1	1	10	1
contig_676	17	1	1	10	1
contig_7932	17	0	0	27	1
contig_820	17	1	1	10	1
contig_10148	24	4	4	31	2
contig_10412	24	4	4	31	2
contig_10644	24	4	4	31	2
contig_11448	24	4	4	31	2
contig_11662	24	4	4	31	2
contig_12713	24	4	4	31	2
contig_12914	24	4	4	31	2
contig_13475	24	4	4	31	2
contig_14486	24	4	4	31	2
contig_14690	24	4	4	31	2
contig_15068	24	4	4	31	2
contig_15829	24	4	4	31	2
contig_16417	24	4	4	31	2
contig_16419	24	4	4	31	2
contig_16875	24	4	4	31	2
contig_16991	24	4	4	31	2
contig_16992	24	4	4	31	2
contig_17114	24	4	4	31	2
contig_17186	24	4	4	31	2
contig_17189	24	4	4	31	2
contig_17971	24	4	4	31	2
contig_21150	24	4	4	31	2
contig_21413	24	4	4	31	2
contig_21427	24	4	4	31	2
contig_21429	24	4	4	31	2
contig_21442	24	4	4	31	2
contig_21458	24	4	4	31	2
contig_21467	24	4	4	31	2
contig_21470	24	4	4	31	2
contig_21486	24	4	4	31	2
contig_21502	24	4	4	31	2
contig_21505	24	4	4	31	2
contig_21515	24	4	4	31	2
contig_21528	24	4	4	31	2
contig_21542	24	4	4	31	2
contig_21597	24	4	4	31	2
contig_21660	24	4	4	31	2
contig_21738	24	4	4	31	2
contig_21779	24	4	4	31	2
contig_21813	24	4	4	31	2
contig_22020	24	4	4	31	2
contig_22033	24	4	4	31	2
contig_22058	24	4	4	31	2
contig_22162	24	4	4	31	2
contig_22459	24	4	4	31	2
contig_3451	24	4	4	31	2
contig_4293	24	4	4	31	2
contig_5100	24	4	4	31	2
contig_5715	24	4	4	31	2
contig_6381	24	4	4	31	2
contig_7701	24	4	4	31	2
contig_7958	24	4	4	31	2
contig_8084	24	4	4	31	2
contig_8217	24	4	4	31	2
contig_14159	21	15	14	24	3
contig_16871	21	15	14	24	3
contig_21400	21	15	14	24	3
contig_21401	21	15	14	24	3
contig_21414	21	15	18	24	3
contig_21425	21	15	14	24	3
contig_21431	21	15	14	24	3
contig_21443	21	15	14	24	3
contig_21444	21	15	14	24	3
contig_21450	21	15	14	24	3
contig_21454	21	15	14	24	3
contig_21456	21	15	14	24	3
contig_21472	21	15	14	24	3
contig_21475	21	15	14	24	3
contig_21478	21	15	14	24	3
contig_21487	21	15	14	24	3
contig_21489	21	15	14	24	3
contig_21490	21	15	14	24	3
contig_21508	21	15	14	24	3
contig_21511	21	0	0	24	3
contig_21513	21	15	14	24	3
contig_21535	21	15	14	24	3
contig_21544	21	15	14	24	3
contig_21555	21	15	18	24	3
contig_21559	21	15	14	24	3
contig_21560	21	15	18	24	3
contig_21563	21	15	14	24	3
contig_21573	21	15	18	24	3
contig_21574	21	15	14	24	3
contig_21580	21	15	14	24	3
contig_21584	21	15	14	24	3
contig_21586	21	0	0	24	3
contig_21587	21	15	14	24	3
contig_21592	21	15	14	24	3
contig_21598	21	15	14	24	3
contig_21600	21	15	18	24	3
contig_21602	21	15	14	24	3
contig_21603	21	15	14	24	3
contig_21609	21	15	14	24	3
contig_21616	21	15	14	24	3
contig_21617	21	0	0	24	3
contig_21621	21	15	18	24	3
contig_21631	21	15	14	24	3
contig_21635	21	15	14	24	3
contig_21640	21	15	14	24	3
contig_21644	21	15	18	24	3
contig_21645	21	15	14	24	3
contig_21648	21	15	14	24	3
contig_21653	21	15	18	24	3
contig_21656	21	15	14	24	3
contig_21664	21	0	0	24	3
contig_21667	21	15	14	24	3
contig_21672	21	15	14	24	3
contig_21679	21	15	14	24	3
contig_21681	21	15	14	24	3
contig_21682	21	15	14	24	3
contig_21684	21	15	14	24	3
contig_21686	21	15	14	24	3
contig_21691	21	15	14	24	3
contig_21693	21	15	14	24	3
contig_21696	21	0	0	24	3
contig_21700	21	15	14	24	3
contig_21702	21	15	14	24	3
contig_21708	21	15	14	24	3
contig_21712	21	0	0	24	3
contig_21714	21	15	14	24	3
contig_21720	21	15	14	24	3
contig_21724	21	15	14	24	3
contig_21731	21	15	14	24	3
contig_21732	21	15	14	24	3
contig_21744	21	15	14	24	3
contig_21748	21	15	14	24	3
contig_21749	21	15	14	24	3
contig_21750	21	15	14	24	3
contig_21754	21	0	0	24	3
contig_21755	21	15	14	24	3
contig_21756	21	0	0	24	3
contig_21771	21	15	14	24	3
contig_21773	21	15	14	24	3
contig_21775	21	0	0	24	3
contig_21777	21	15	14	24	3
contig_21780	21	15	18	24	3
contig_21789	21	15	14	24	3
contig_21793	21	15	14	24	3
contig_21795	21	15	18	24	3
contig_21805	21	15	14	24	3
contig_21808	21	15	14	24	3
contig_21816	21	15	18	24	3
contig_21817	21	15	18	24	3
contig_21819	21	15	14	24	3
contig_21823	21	0	0	24	3
contig_21843	21	15	14	24	3
contig_21844	21	15	14	24	3
contig_21847	21	15	18	24	3
contig_21860	21	15	14	24	3
contig_21874	21	15	14	24	3
contig_21875	21	15	14	24	3
contig_21880	21	15	14	24	3
contig_21884	21	15	14	24	3
contig_21892	21	15	14	24	3
contig_21895	21	15	14	24	3
contig_21898	21	15	14	24	3
contig_21911	21	15	14	24	3
contig_21927	21	15	14	24	3
contig_21929	21	15	14	24	3
contig_21938	21	15	14	24	3
contig_21944	21	15	14	24	3
contig_21953	21	15	14	24	3
contig_21955	21	15	14	24	3
contig_21958	21	15	14	24	3
contig_21962	21	15	14	24	3
contig_21983	21	15	14	24	3
contig_21990	21	15	18	24	3
contig_21998	21	15	18	24	3
contig_22000	21	15	14	24	3
contig_22009	21	15	14	24	3
contig_22014	21	15	14	24	3
contig_22028	21	15	14	24	3
contig_22038	21	0	0	24	3
contig_22041	21	15	14	24	3
contig_22050	21	15	14	24	3
contig_22064	21	15	14	24	3
contig_22068	21	15	14	24	3
contig_22080	21	15	14	24	3
contig_22092	21	15	18	24	3
contig_22095	21	15	14	24	3
contig_22098	21	15	14	24	3
contig_22100	21	15	14	24	3
contig_22101	21	15	14	24	3
contig_22102	21	0	0	24	3
contig_22103	21	15	18	24	3
contig_22112	21	15	14	24	3
contig_22120	21	15	18	24	3
contig_22125	21	15	14	24	3
contig_22131	21	15	18	24	3
contig_22143	21	15	14	24	3
contig_22149	21	15	14	24	3
contig_22150	21	15	14	24	3
contig_22151	21	15	18	24	3
contig_22158	21	15	14	24	3
contig_22163	21	15	14	24	3
contig_22172	21	15	14	24	3
contig_22176	21	15	14	24	3
contig_22180	21	15	18	24	3
contig_22184	21	15	14	24	3
contig_22185	21	15	14	24	3
contig_22193	21	15	14	24	3
contig_22194	21	15	14	24	3
contig_22197	21	15	14	24	3
contig_22202	21	15	14	24	3
contig_22208	21	15	14	24	3
contig_22211	21	15	14	24	3
contig_22213	21	15	14	24	3
contig_22216	21	15	14	24	3
contig_22218	21	15	14	24	3
contig_22224	21	15	14	24	3
contig_22225	21	15	14	24	3
contig_22226	21	15	18	24	3
contig_22228	21	15	14	24	3
contig_22242	21	15	14	24	3
contig_22246	21	15	18	24	3
contig_22252	21	15	14	24	3
contig_22258	21	0	0	24	3
contig_22261	21	0	0	24	3
contig_22262	21	15	14	24	3
contig_22266	21	0	0	24	3
contig_22268	21	15	14	24	3
contig_22281	21	15	18	24	3
contig_22287	21	15	14	24	3
contig_22347	21	15	14	24	3
contig_22364	21	15	14	24	3
contig_22367	21	15	18	24	3
contig_22369	21	15	18	24	3
contig_22371	21	15	14	24	3
contig_22379	21	15	14	24	3
contig_22383	21	15	14	24	3
contig_22409	21	15	14	24	3
contig_22411	21	15	14	24	3
contig_22416	21	15	14	24	3
contig_22425	21	0	0	24	3
contig_22438	21	0	0	24	3
contig_22441	21	15	18	24	3
contig_22449	21	15	14	24	3
contig_22453	21	15	18	24	3
contig_22463	21	15	18	24	3
contig_22475	21	0	0	24	3
contig_22483	21	0	0	24	3
contig_22485	21	15	18	24	3
contig_22499	21	15	14	24	3
contig_22510	21	15	14	24	3
contig_22513	21	15	14	24	3
contig_22528	21	0	0	24	3
contig_22530	21	15	14	24	3
contig_22543	21	15	14	24	3
contig_22544	21	15	14	24	3
contig_22563	21	0	0	24	3
contig_22582	21	0	0	24	3
contig_22587	21	15	18	24	3
contig_22591	21	15	14	24	3
contig_22603	21	15	14	24	3
contig_22612	21	15	14	24	3
contig_22616	21	15	18	24	3
contig_22619	21	15	18	24	3
contig_22633	21	15	14	24	3
contig_22637	21	15	14	24	3
contig_22648	21	15	14	24	3
contig_22679	21	15	14	24	3
contig_22681	21	15	14	24	3
contig_22687	21	15	18	24	3
contig_22700	21	15	14	24	3
contig_22701	21	15	14	24	3
contig_22714	21	15	14	24	3
contig_22715	21	15	18	24	3
contig_22720	21	0	0	24	3
contig_22731	21	15	14	24	3
contig_22734	21	15	14	24	3
contig_22766	21	0	0	24	3
contig_22774	21	15	18	24	3
contig_22789	21	15	18	24	3
contig_22802	21	15	14	24	3
contig_22806	21	0	0	24	3
contig_22815	21	15	14	24	3
contig_22829	21	15	14	24	3
contig_22831	21	0	0	10	3
contig_22835	21	15	14	24	3
contig_22842	21	15	14	24	3
contig_22845	21	15	14	24	3
contig_22853	21	15	14	24	3
contig_22870	21	0	0	24	3
contig_22879	21	0	0	24	3
contig_22884	21	15	18	24	3
contig_22893	21	15	14	24	3
contig_22899	21	0	0	24	3
contig_22901	21	15	14	24	3
contig_22904	21	15	14	24	3
contig_22914	21	15	14	24	3
contig_22917	21	15	14	24	3
contig_22954	21	15	14	24	3
contig_22956	21	15	18	24	3
contig_22957	21	15	14	24	3
contig_22964	21	15	14	24	3
contig_22966	21	15	18	24	3
contig_22978	21	15	14	24	3
contig_22980	21	15	18	24	3
contig_22996	21	15	14	24	3
contig_23004	21	15	18	24	3
contig_23059	21	15	14	24	3
contig_23073	21	15	14	24	3
contig_23082	21	15	14	24	3
contig_23101	21	15	14	24	3
contig_23106	21	15	14	24	3
contig_23110	21	0	0	24	3
contig_23121	21	15	14	24	3
contig_23131	21	0	0	24	3
contig_23132	21	0	0	24	3
contig_23148	21	15	18	24	3
contig_23173	21	15	14	24	3
contig_23194	21	15	14	24	3
contig_23213	21	0	0	24	3
contig_23214	21	15	14	24	3
contig_23252	21	0	0	24	3
contig_23254	21	15	18	24	3
contig_23265	21	15	14	24	3
contig_23276	21	15	14	24	3
contig_23291	21	15	14	24	3
contig_23293	21	15	14	24	3
contig_23311	21	15	14	24	3
contig_23313	21	0	0	24	3
contig_23331	21	0	0	24	3
contig_23337	21	0	0	24	3
contig_23352	21	15	18	24	3
contig_23361	21	15	14	24	3
contig_23381	21	15	14	24	3
contig_23387	21	0	0	24	3
contig_23402	21	0	0	24	3
contig_23403	21	15	14	24	3
contig_23412	21	15	14	24	3
contig_23415	21	15	18	24	3
contig_23426	21	15	14	24	3
contig_23438	21	0	0	24	3
contig_23459	21	15	18	24	3
contig_23461	21	15	14	24	3
contig_23480	21	0	0	24	3
contig_23483	21	15	18	24	3
contig_23490	21	0	0	24	3
contig_23496	21	0	0	24	3
contig_23499	21	15	14	24	3
contig_23512	21	15	14	24	3
contig_23513	21	15	18	24	3
contig_23542	21	0	0	24	3
contig_23612	21	15	14	24	3
contig_23721	21	15	14	24	3
contig_23741	21	0	0	24	3
contig_23766	21	15	14	24	3
contig_23807	21	15	18	24	3
contig_23847	21	0	0	24	3
contig_23867	21	0	0	24	3
contig_23872	21	15	18	24	3
contig_23876	21	15	14	24	3
contig_23890	21	0	0	24	3
contig_23904	21	15	18	24	3
contig_23973	21	0	0	24	3
contig_23997	21	15	14	24	3
contig_24015	21	15	14	24	3
contig_24025	21	0	0	24	3
contig_24056	21	0	0	24	3
contig_24088	21	15	14	24	3
contig_24117	21	15	14	24	3
contig_24122	21	0	0	24	3
contig_24190	21	15	14	24	3
contig_24193	21	15	14	24	3
contig_24198	21	0	0	24	3
contig_24221	21	0	0	24	3
contig_24320	21	0	0	24	3
contig_24372	21	0	0	24	3
contig_24387	21	0	0	24	3
contig_24400	21	15	14	24	3
contig_24458	21	0	0	24	3
contig_24483	21	0	0	24	3
contig_24521	21	0	0	24	3
contig_24525	21	0	0	24	3
contig_24710	21	15	18	24	3
contig_24793	21	15	18	24	3
contig_24835	21	15	18	24	3
contig_24935	21	15	18	24	3
contig_24948	21	0	0	24	3
contig_24996	21	0	0	24	3
contig_25084	21	0	0	10	3
contig_25117	21	0	0	24	3
contig_25243	21	0	0	24	3
contig_25246	21	0	0	24	3
contig_25290	21	0	0	24	3
contig_25359	21	0	0	24	3
contig_25374	21	15	18	24	3
contig_25431	21	0	0	24	3
contig_25593	21	15	14	24	3
contig_25654	21	0	0	24	3
contig_25667	21	0	0	10	3
contig_25774	21	15	18	24	3
contig_26335	21	0	0	24	3
contig_8962	21	15	14	24	3
contig_1000	8	7	8	25	4
contig_1005	8	7	8	25	4
contig_1006	8	7	8	25	4
contig_1009	8	7	8	25	4
contig_1035	8	7	8	25	4
contig_1037	8	7	8	25	4
contig_1059	8	7	8	25	4
contig_106	8	7	8	25	4
contig_1062	8	7	8	25	4
contig_1075	8	7	8	25	4
contig_1118	8	7	8	25	4
contig_1148	8	7	8	25	4
contig_117	8	7	8	25	4
contig_1187	8	7	8	25	4
contig_1215	8	7	8	25	4
contig_1240	8	7	8	25	4
contig_1253	8	0	0	25	4
contig_127	8	7	8	25	4
contig_1284	8	7	8	25	4
contig_1330	8	7	8	25	4
contig_1347	8	7	8	25	4
contig_1350	8	7	8	25	4
contig_1365	8	7	8	25	4
contig_1422	8	7	8	25	4
contig_1460	8	7	8	25	4
contig_1464	8	7	8	25	4
contig_1473	8	7	8	25	4
contig_1475	8	7	8	25	4
contig_149	8	7	8	25	4
contig_1502	8	7	8	25	4
contig_1503	8	7	8	25	4
contig_152	8	7	8	25	4
contig_1521	8	7	8	25	4
contig_1552	8	7	8	25	4
contig_1553	8	7	8	25	4
contig_1576	8	7	8	25	4
contig_1596	8	7	8	25	4
contig_1620	8	7	8	25	4
contig_1637	8	7	8	25	4
contig_1643	8	7	8	25	4
contig_1644	8	7	8	25	4
contig_1677	8	7	8	25	4
contig_1687	8	7	8	25	4
contig_1742	8	7	8	25	4
contig_1754	8	7	8	25	4
contig_1764	8	7	8	25	4
contig_1770	8	7	8	25	4
contig_1777	8	7	8	25	4
contig_181	8	7	8	25	4
contig_1839	8	7	8	25	4
contig_1852	8	7	8	25	4
contig_187	8	7	8	25	4
contig_1897	8	7	8	25	4
contig_1915	8	7	8	25	4
contig_1940	8	7	8	25	4
contig_1952	8	0	0	25	4
contig_2005	8	7	8	25	4
contig_2034	8	7	8	25	4
contig_2066	8	7	8	25	4
contig_2094	8	0	0	25	4
contig_2119	8	7	8	25	4
contig_2148	8	7	8	25	4
contig_215	8	7	8	25	4
contig_2156	8	7	8	25	4
contig_2180	8	7	8	25	4
contig_2192	8	7	8	25	4
contig_2197	8	7	8	25	4
contig_2211	8	7	8	25	4
contig_2231	8	7	8	25	4
contig_2328	8	7	8	25	4
contig_2329	8	7	8	25	4
contig_239	8	7	8	25	4
contig_2390	8	7	8	25	4
contig_2400	8	7	8	25	4
contig_2405	8	7	8	25	4
contig_246	8	7	8	25	4
contig_2461	8	7	8	25	4
contig_2472	8	7	8	25	4
contig_2500	8	7	8	25	4
contig_2503	8	7	8	25	4
contig_253	8	7	8	25	4
contig_254	8	7	8	25	4
contig_255	8	7	8	25	4
contig_2551	8	7	8	25	4
contig_2571	8	0	0	25	4
contig_259	8	7	8	25	4
contig_2598	8	7	8	25	4
contig_261	8	7	8	25	4
contig_2642	8	7	8	25	4
contig_2680	8	7	8	25	4
contig_2702	8	7	8	25	4
contig_2718	8	0	0	25	4
contig_276	8	7	8	25	4
contig_2760	8	0	0	25	4
contig_2787	8	7	8	25	4
contig_2827	8	7	8	25	4
contig_2841	8	0	0	25	4
contig_2844	8	7	8	25	4
contig_2903	8	7	8	25	4
contig_2911	8	7	8	25	4
contig_295	8	7	8	25	4
contig_2984	8	7	8	25	4
contig_3018	8	7	8	25	4
contig_3057	8	7	8	25	4
contig_3067	8	7	8	25	4
contig_3086	8	7	8	25	4
contig_3087	8	7	8	25	4
contig_3152	8	7	8	25	4
contig_3157	8	7	8	25	4
contig_3213	8	7	8	25	4
contig_3272	8	7	8	25	4
contig_331	8	7	8	25	4
contig_3310	8	7	8	25	4
contig_333	8	7	8	25	4
contig_3409	8	7	8	25	4
contig_3465	8	7	8	25	4
contig_3483	8	7	8	25	4
contig_3504	8	7	8	25	4
contig_355	8	7	8	25	4
contig_3564	8	7	8	25	4
contig_3614	8	0	0	25	4
contig_373	8	7	8	25	4
contig_374	8	0	0	25	4
contig_3757	8	7	8	25	4
contig_376	8	7	8	25	4
contig_377	8	7	8	25	4
contig_3778	8	7	8	25	4
contig_3804	8	0	0	25	4
contig_3809	8	7	8	25	4
contig_395	8	7	8	25	4
contig_3961	8	7	8	25	4
contig_3994	8	7	8	25	4
contig_402	8	7	8	25	4
contig_406	8	7	8	25	4
contig_4066	8	7	8	25	4
contig_4077	8	7	8	25	4
contig_4086	8	0	0	25	4
contig_413	8	7	8	25	4
contig_4131	8	0	0	25	4
contig_4202	8	0	0	25	4
contig_4226	8	0	0	25	4
contig_426	8	7	8	25	4
contig_4325	8	7	8	25	4
contig_4389	8	7	8	25	4
contig_4477	8	7	8	25	4
contig_4478	8	0	0	25	4
contig_4531	8	7	8	25	4
contig_4580	8	7	8	25	4
contig_459	8	7	8	25	4
contig_4633	8	7	8	25	4
contig_4657	8	7	8	25	4
contig_4713	8	7	8	25	4
contig_4805	8	7	8	25	4
contig_508	8	7	8	25	4
contig_516	8	0	0	25	4
contig_525	8	7	8	25	4
contig_539	8	7	8	25	4
contig_5455	8	0	0	25	4
contig_5508	8	7	8	25	4
contig_555	8	7	8	25	4
contig_5556	8	7	8	25	4
contig_5578	8	0	0	25	4
contig_5580	8	7	8	25	4
contig_5587	8	7	8	25	4
contig_56	8	0	0	25	4
contig_577	8	7	8	25	4
contig_5798	8	7	8	25	4
contig_591	8	7	8	25	4
contig_6025	8	0	0	25	4
contig_606	8	7	8	25	4
contig_607	8	7	8	25	4
contig_610	8	7	8	25	4
contig_612	8	7	8	25	4
contig_6149	8	0	0	25	4
contig_6172	8	7	8	25	4
contig_6187	8	7	8	25	4
contig_620	8	7	8	25	4
contig_631	8	7	8	25	4
contig_645	8	7	8	25	4
contig_6527	8	7	8	25	4
contig_658	8	7	8	25	4
contig_6625	13	0	0	25	4
contig_665	8	7	8	25	4
contig_675	8	0	0	25	4
contig_69	8	7	8	25	4
contig_7002	8	0	0	25	4
contig_705	8	7	8	25	4
contig_7240	8	0	0	25	4
contig_725	8	7	8	25	4
contig_760	8	7	8	25	4
contig_780	8	7	8	25	4
contig_793	8	7	8	25	4
contig_794	8	7	8	25	4
contig_800	8	7	8	25	4
contig_8074	8	0	0	25	4
contig_823	8	0	0	25	4
contig_827	8	7	8	25	4
contig_829	8	7	8	25	4
contig_876	8	7	8	25	4
contig_9151	8	0	0	25	4
contig_916	8	7	8	25	4
contig_918	8	7	8	25	4
contig_919	8	7	8	25	4
contig_949	8	7	8	25	4
contig_965	8	7	8	25	4
contig_97	8	7	8	25	4
contig_986	8	7	8	25	4
contig_10007	14	11	11	17	5
contig_10021	14	11	11	17	5
contig_10036	14	11	11	17	5
contig_10175	14	11	11	17	5
contig_10179	14	0	0	17	5
contig_10191	14	11	11	17	5
contig_10253	14	0	0	17	5
contig_10271	14	0	0	17	5
contig_10382	14	11	11	17	5
contig_10457	14	11	11	17	5
contig_10497	14	0	0	17	5
contig_10564	14	0	0	17	5
contig_10573	14	11	11	17	5
contig_10579	14	11	11	17	5
contig_10609	14	0	0	17	5
contig_10638	14	0	0	17	5
contig_10662	14	11	11	17	5
contig_10698	14	0	0	17	5
contig_10699	14	0	0	17	5
contig_10700	14	11	11	17	5
contig_10749	14	0	0	17	5
contig_10795	14	0	0	17	5
contig_10802	14	0	0	17	5
contig_10809	14	11	11	17	5
contig_10818	14	11	11	17	5
contig_10877	14	0	0	17	5
contig_10882	14	11	11	17	5
contig_10897	14	0	0	17	5
contig_10936	14	11	11	17	5
contig_10974	14	11	11	17	5
contig_10977	14	0	0	17	5
contig_11055	14	11	11	17	5
contig_11065	14	11	11	17	5
contig_11139	14	11	11	17	5
contig_11164	14	0	0	17	5
contig_11180	26	11	11	17	5
contig_11250	14	11	11	17	5
contig_11254	14	11	11	17	5
contig_11284	14	11	11	17	5
contig_11315	14	11	11	17	5
contig_11346	14	11	11	17	5
contig_11371	14	0	0	17	5
contig_11438	14	0	0	17	5
contig_11443	14	11	11	17	5
contig_11444	14	11	11	17	5
contig_11461	14	11	11	17	5
contig_11625	14	11	11	17	5
contig_11636	14	11	11	17	5
contig_11653	14	11	11	17	5
contig_11719	14	0	0	17	5
contig_11732	14	0	0	17	5
contig_11734	14	11	11	17	5
contig_11750	14	0	0	17	5
contig_11913	14	0	0	17	5
contig_12073	14	0	0	17	5
contig_12084	14	0	0	17	5
contig_12129	14	11	11	17	5
contig_12310	14	0	0	17	5
contig_12330	14	11	11	17	5
contig_12369	14	11	11	17	5
contig_12414	14	0	0	17	5
contig_12457	14	11	11	17	5
contig_12518	14	0	0	17	5
contig_12583	14	11	11	17	5
contig_12629	14	0	0	17	5
contig_12643	14	0	0	17	5
contig_12699	14	0	0	17	5
contig_1272	14	11	11	17	5
contig_12772	14	11	11	17	5
contig_12783	14	11	11	17	5
contig_12874	14	0	0	17	5
contig_12965	14	11	11	17	5
contig_12984	14	0	0	17	5
contig_1309	14	11	11	17	5
contig_13139	14	0	0	17	5
contig_13178	14	0	0	17	5
contig_13228	14	0	0	17	5
contig_13252	14	0	0	17	5
contig_13258	14	11	11	17	5
contig_13280	14	11	11	17	5
contig_13369	40	11	11	17	5
contig_13413	14	0	0	17	5
contig_13438	14	11	11	17	5
contig_13443	14	0	0	17	5
contig_13467	14	0	0	17	5
contig_13564	14	0	0	17	5
contig_13576	14	0	0	17	5
contig_13870	14	0	0	17	5
contig_13900	14	11	11	17	5
contig_13994	14	0	0	17	5
contig_14003	14	11	11	17	5
contig_14029	14	0	0	17	5
contig_14080	14	0	0	17	5
contig_14208	14	0	0	17	5
contig_14347	14	0	0	17	5
contig_14362	14	11	11	17	5
contig_14505	14	11	11	17	5
contig_14619	14	0	0	17	5
contig_14638	14	0	0	17	5
contig_14685	14	0	0	17	5
contig_14691	14	11	11	17	5
contig_1479	14	11	11	17	5
contig_14821	14	0	0	17	5
contig_14862	14	11	11	17	5
contig_14875	14	0	0	17	5
contig_14881	14	0	0	17	5
contig_14921	14	0	0	17	5
contig_14956	14	0	0	17	5
contig_15077	14	0	0	17	5
contig_15114	14	0	0	17	5
contig_15153	14	11	11	17	5
contig_15245	14	11	11	17	5
contig_15261	14	0	0	17	5
contig_15314	14	11	11	17	5
contig_15319	14	0	0	17	5
contig_15360	14	11	11	17	5
contig_15461	14	0	0	17	5
contig_15469	14	11	11	17	5
contig_15483	14	0	0	17	5
contig_15520	14	0	0	17	5
contig_15550	14	0	0	17	5
contig_15556	14	0	0	17	5
contig_15567	14	0	0	17	5
contig_15596	14	0	0	17	5
contig_15599	14	0	0	17	5
contig_15664	14	0	0	17	5
contig_15682	14	0	0	17	5
contig_15838	14	11	11	17	5
contig_15909	14	0	0	17	5
contig_15920	14	11	11	17	5
contig_15949	14	11	11	17	5
contig_15970	14	0	0	17	5
contig_16010	14	0	0	17	5
contig_16012	14	0	0	17	5
contig_16094	14	0	0	17	5
contig_16105	14	0	0	17	5
contig_16186	14	0	0	17	5
contig_16211	14	0	0	17	5
contig_16294	14	0	0	17	5
contig_16352	14	0	0	17	5
contig_16359	14	0	0	17	5
contig_1636	14	11	11	17	5
contig_16382	14	0	0	17	5
contig_16448	14	0	0	17	5
contig_1648	14	11	11	17	5
contig_16521	14	0	0	17	5
contig_16651	14	0	0	17	5
contig_16660	14	0	0	17	5
contig_16695	14	0	0	17	5
contig_16702	14	0	0	17	5
contig_16759	14	0	0	17	5
contig_16773	14	0	0	17	5
contig_16793	14	0	0	17	5
contig_16838	14	11	11	17	5
contig_16849	14	0	0	17	5
contig_16890	14	0	0	17	5
contig_16941	14	0	0	17	5
contig_16947	14	11	11	17	5
contig_16950	14	0	0	17	5
contig_1697	14	11	11	17	5
contig_17003	14	11	11	17	5
contig_17007	14	0	0	17	5
contig_17085	14	0	0	17	5
contig_17086	14	0	0	17	5
contig_17087	14	0	0	17	5
contig_17103	14	0	0	17	5
contig_17142	14	0	0	17	5
contig_17194	14	0	0	17	5
contig_17236	14	0	0	17	5
contig_17276	14	0	0	17	5
contig_17298	14	0	0	17	5
contig_17304	14	0	0	17	5
contig_1732	14	11	11	17	5
contig_17361	14	0	0	17	5
contig_17379	14	0	0	17	5
contig_17496	14	0	0	17	5
contig_17516	14	0	0	17	5
contig_17762	14	0	0	17	5
contig_17961	14	0	0	17	5
contig_17966	14	0	0	17	5
contig_17990	14	11	11	17	5
contig_17999	14	0	0	17	5
contig_18003	14	0	0	17	5
contig_18027	14	0	0	17	5
contig_18030	14	11	11	17	5
contig_18115	14	0	0	17	5
contig_18127	14	0	0	17	5
contig_18149	14	0	0	17	5
contig_18160	14	0	0	17	5
contig_18192	14	0	0	17	5
contig_18289	14	0	0	17	5
contig_1841	14	11	11	17	5
contig_18507	14	0	0	17	5
contig_18517	14	0	0	17	5
contig_18611	14	0	0	17	5
contig_18655	14	0	0	17	5
contig_18813	14	0	0	17	5
contig_18831	14	0	0	17	5
contig_18888	14	0	0	17	5
contig_19038	14	0	0	17	5
contig_1904	14	0	0	17	5
contig_19161	14	0	0	17	5
contig_19298	14	0	0	17	5
contig_19338	14	0	0	17	5
contig_19697	14	11	11	17	5
contig_20027	14	0	0	17	5
contig_20038	14	0	0	17	5
contig_20057	14	11	11	17	5
contig_20092	14	0	0	17	5
contig_20113	14	0	0	17	5
contig_20133	14	0	0	17	5
contig_20155	14	0	0	17	5
contig_20207	14	0	0	17	5
contig_20253	14	0	0	17	5
contig_20396	14	0	0	17	5
contig_20421	14	0	0	17	5
contig_20547	14	0	0	17	5
contig_2060	14	11	11	17	5
contig_20649	14	0	0	17	5
contig_20775	14	0	0	17	5
contig_2081	14	0	0	17	5
contig_20897	14	0	0	17	5
contig_20901	14	0	0	17	5
contig_2102	14	11	11	17	5
contig_21020	14	0	0	17	5
contig_21395	14	0	0	17	5
contig_2206	14	11	11	17	5
contig_2342	14	0	0	17	5
contig_2490	14	0	0	17	5
contig_25489	14	0	0	17	5
contig_25860	14	0	0	17	5
contig_25950	14	0	0	17	5
contig_26088	14	0	0	17	5
contig_26502	14	0	0	17	5
contig_27065	14	0	0	17	5
contig_27240	14	0	0	17	5
contig_2738	14	11	11	17	5
contig_27624	14	0	0	17	5
contig_27751	14	0	0	17	5
contig_28155	14	0	0	17	5
contig_28194	14	0	0	17	5
contig_2838	14	11	11	17	5
contig_28735	14	0	0	17	5
contig_2874	14	11	11	17	5
contig_28760	14	0	0	17	5
contig_28913	14	0	0	17	5
contig_29070	14	0	0	17	5
contig_29159	14	0	0	17	5
contig_2963	14	11	11	17	5
contig_2979	22	11	11	17	5
contig_2992	14	11	11	17	5
contig_3049	14	11	11	17	5
contig_3064	14	11	11	17	5
contig_3081	14	11	11	17	5
contig_3097	14	0	0	17	5
contig_3151	14	11	11	17	5
contig_3198	14	11	11	17	5
contig_3241	14	11	11	17	5
contig_3425	14	11	11	17	5
contig_3463	14	11	11	17	5
contig_3472	14	11	11	17	5
contig_3565	14	11	11	17	5
contig_3594	14	11	11	17	5
contig_3686	14	11	11	17	5
contig_3769	14	11	11	17	5
contig_3785	14	11	11	17	5
contig_3806	14	11	11	17	5
contig_3812	14	11	11	17	5
contig_3952	14	0	0	17	5
contig_3965	14	11	11	17	5
contig_3972	14	11	11	17	5
contig_4087	14	11	11	17	5
contig_4178	14	11	11	17	5
contig_4224	14	11	11	17	5
contig_4328	14	11	11	17	5
contig_4445	14	11	11	17	5
contig_4607	14	11	11	17	5
contig_4659	14	0	0	17	5
contig_4764	14	11	11	17	5
contig_4793	14	11	11	17	5
contig_4828	14	11	11	17	5
contig_4914	14	11	11	17	5
contig_4924	14	11	11	17	5
contig_4953	14	11	11	17	5
contig_498	14	0	0	17	5
contig_4989	14	11	11	17	5
contig_5001	14	11	11	17	5
contig_5020	14	11	11	17	5
contig_5030	14	11	11	17	5
contig_5035	14	11	11	17	5
contig_5105	14	11	11	17	5
contig_5123	14	11	11	17	5
contig_5144	14	11	11	17	5
contig_5152	14	11	11	17	5
contig_5225	14	11	11	17	5
contig_5233	14	11	11	17	5
contig_5234	14	0	0	17	5
contig_5290	14	0	0	17	5
contig_5352	14	11	11	17	5
contig_5458	14	11	11	17	5
contig_5512	14	11	11	17	5
contig_5537	14	0	0	17	5
contig_5545	14	11	11	17	5
contig_5588	14	11	11	17	5
contig_5658	14	11	11	17	5
contig_5679	14	11	11	17	5
contig_5690	14	0	0	17	5
contig_5691	14	11	11	17	5
contig_5696	14	11	11	17	5
contig_5712	14	11	11	17	5
contig_5724	14	11	11	17	5
contig_5781	14	0	11	17	5
contig_5819	14	11	11	17	5
contig_5897	14	11	11	17	5
contig_5909	14	0	0	17	5
contig_5983	14	11	11	17	5
contig_5987	14	11	11	17	5
contig_6043	14	0	0	17	5
contig_6045	14	11	11	17	5
contig_6047	14	11	11	17	5
contig_6069	14	11	11	17	5
contig_6078	14	11	11	17	5
contig_6104	14	11	11	17	5
contig_6165	14	0	0	17	5
contig_6208	14	0	0	17	5
contig_6295	14	11	11	17	5
contig_6303	14	11	11	17	5
contig_6352	14	11	11	17	5
contig_6424	14	11	11	17	5
contig_6427	14	11	11	17	5
contig_6430	14	11	11	17	5
contig_6533	14	11	11	17	5
contig_6575	14	11	11	17	5
contig_6583	14	11	11	17	5
contig_6638	14	0	0	17	5
contig_6650	14	11	11	17	5
contig_6730	14	11	11	17	5
contig_6765	14	11	11	17	5
contig_6767	14	11	11	17	5
contig_6860	14	11	11	17	5
contig_6890	14	11	11	17	5
contig_6924	14	11	11	17	5
contig_6932	14	0	0	17	5
contig_6952	14	11	11	17	5
contig_6957	14	11	11	17	5
contig_6998	14	11	11	17	5
contig_7038	14	11	11	17	5
contig_7047	14	11	11	17	5
contig_7102	14	0	0	17	5
contig_7254	14	11	11	17	5
contig_7298	14	0	0	17	5
contig_7303	14	11	11	17	5
contig_7453	14	11	11	17	5
contig_7518	14	11	11	17	5
contig_7519	14	11	11	17	5
contig_7636	14	11	11	17	5
contig_7653	14	0	0	17	5
contig_7807	14	11	11	17	5
contig_7819	14	11	11	17	5
contig_7863	14	0	0	17	5
contig_7945	14	11	11	17	5
contig_7999	14	0	0	17	5
contig_8037	14	11	11	17	5
contig_8126	14	0	11	17	5
contig_8127	14	11	11	17	5
contig_8375	14	0	0	17	5
contig_8411	14	11	11	17	5
contig_8461	14	0	0	17	5
contig_8491	14	0	0	17	5
contig_8609	14	0	0	17	5
contig_8669	14	11	11	17	5
contig_8707	14	11	11	17	5
contig_8765	14	11	11	17	5
contig_8882	14	11	11	17	5
contig_8905	14	11	11	17	5
contig_8909	14	11	11	17	5
contig_8913	14	11	11	17	5
contig_8923	14	11	11	17	5
contig_8953	14	11	11	17	5
contig_8963	14	11	11	17	5
contig_8983	14	11	11	17	5
contig_8998	14	0	0	17	5
contig_9024	14	11	11	17	5
contig_9112	14	11	11	17	5
contig_9115	14	11	11	17	5
contig_9144	14	11	11	17	5
contig_9147	14	0	0	17	5
contig_9198	14	11	11	17	5
contig_9202	14	11	11	17	5
contig_9204	14	11	11	17	5
contig_9215	14	11	11	17	5
contig_9272	14	0	0	17	5
contig_9291	14	11	11	17	5
contig_9425	14	0	0	17	5
contig_9527	14	0	0	17	5
contig_9633	14	11	11	17	5
contig_9663	14	0	0	17	5
contig_9704	14	11	11	17	5
contig_9769	14	11	11	17	5
contig_9826	14	0	0	17	5
contig_983	14	11	11	17	5
contig_9984	14	11	11	17	5
contig_9989	14	11	11	17	5
contig_10042	49	10	9	32	6
contig_10087	49	0	0	32	6
contig_10107	49	0	0	32	6
contig_10108	49	10	9	32	6
contig_10119	49	0	0	32	6
contig_10132	49	0	0	32	6
contig_10136	49	10	9	32	6
contig_10146	49	10	9	32	6
contig_10156	49	0	0	32	6
contig_10164	49	10	9	32	6
contig_10173	49	10	9	32	6
contig_10246	49	10	9	32	6
contig_10265	49	10	9	32	6
contig_10273	49	0	0	32	6
contig_10331	49	0	0	32	6
contig_10344	49	10	9	32	6
contig_10401	49	10	9	32	6
contig_10417	49	10	9	32	6
contig_10483	49	10	9	32	6
contig_10563	49	0	0	32	6
contig_10589	49	0	0	32	6
contig_1063	49	10	9	32	6
contig_10632	49	0	0	32	6
contig_10746	49	10	9	32	6
contig_10765	49	10	9	32	6
contig_10890	49	0	0	32	6
contig_10903	49	10	9	32	6
contig_10929	49	0	0	32	6
contig_10941	49	0	0	32	6
contig_10959	49	10	9	32	6
contig_10992	49	10	9	32	6
contig_11094	49	0	0	32	6
contig_11226	49	10	9	32	6
contig_11375	49	10	9	32	6
contig_11401	49	0	0	32	6
contig_11555	49	10	9	32	6
contig_11648	49	10	9	32	6
contig_11746	49	10	9	32	6
contig_1189	49	10	9	32	6
contig_12145	49	0	0	32	6
contig_1217	49	10	9	32	6
contig_12263	49	0	0	32	6
contig_12313	49	10	9	32	6
contig_12361	49	0	0	32	6
contig_12411	49	0	0	32	6
contig_12413	49	10	9	32	6
contig_12449	49	10	9	32	6
contig_12500	49	10	9	32	6
contig_12664	49	0	0	32	6
contig_12675	49	10	9	32	6
contig_12729	49	0	0	32	6
contig_12784	49	0	0	32	6
contig_12900	49	0	0	32	6
contig_12923	49	0	0	32	6
contig_12943	49	0	0	32	6
contig_13044	49	0	0	32	6
contig_13137	49	10	9	32	6
contig_13145	49	0	0	32	6
contig_13181	49	10	9	32	6
contig_13312	49	0	0	32	6
contig_13318	49	0	0	32	6
contig_1333	49	10	9	32	6
contig_13404	49	0	0	32	6
contig_13409	49	0	0	32	6
contig_13430	49	0	0	32	6
contig_13437	49	0	0	32	6
contig_13575	49	10	9	32	6
contig_13595	49	10	9	32	6
contig_1361	49	10	9	32	6
contig_13774	49	0	0	32	6
contig_13945	49	10	9	32	6
contig_13986	49	10	9	32	6
contig_14161	49	0	0	32	6
contig_1419	49	0	0	32	6
contig_14263	49	0	0	32	6
contig_14277	49	0	0	32	6
contig_14278	49	10	9	32	6
contig_14305	49	10	9	32	6
contig_14306	49	10	9	32	6
contig_14522	49	0	0	32	6
contig_14527	49	0	0	32	6
contig_14795	49	10	9	32	6
contig_14805	49	0	0	32	6
contig_14880	49	0	0	32	6
contig_14927	49	0	0	32	6
contig_14952	49	0	0	32	6
contig_15046	49	0	0	32	6
contig_15180	49	0	0	32	6
contig_15386	49	10	9	32	6
contig_15477	49	0	0	32	6
contig_15503	49	0	0	32	6
contig_15512	49	0	0	32	6
contig_1565	49	10	9	32	6
contig_15658	49	10	9	32	6
contig_15771	49	0	0	32	6
contig_15890	49	0	0	32	6
contig_16026	49	0	0	32	6
contig_16164	49	0	0	32	6
contig_16172	49	0	0	32	6
contig_16469	49	0	0	32	6
contig_16510	49	10	9	32	6
contig_16543	49	10	9	32	6
contig_16689	49	0	0	32	6
contig_16737	49	0	0	32	6
contig_16745	49	0	0	32	6
contig_16899	49	0	0	32	6
contig_16963	49	0	0	32	6
contig_17042	49	0	0	32	6
contig_17249	49	0	0	32	6
contig_174	49	10	9	32	6
contig_1740	49	10	9	32	6
contig_17508	49	0	0	32	6
contig_17547	49	0	0	32	6
contig_17548	49	0	0	32	6
contig_17627	49	0	0	32	6
contig_17659	49	0	0	32	6
contig_17799	49	0	0	32	6
contig_17929	49	0	0	32	6
contig_18140	49	0	0	32	6
contig_18152	49	0	0	32	6
contig_1823	49	0	0	32	6
contig_18273	49	0	0	26	6
contig_1828	49	0	0	32	6
contig_18550	49	0	0	32	6
contig_1857	49	10	9	32	6
contig_19043	49	0	0	32	6
contig_19163	49	0	0	32	6
contig_19177	49	0	0	32	6
contig_19400	49	0	0	32	6
contig_19673	49	0	0	15	6
contig_20299	49	0	0	32	6
contig_20310	49	0	0	32	6
contig_20388	49	0	0	32	6
contig_21052	49	0	0	32	6
contig_21388	49	0	0	15	6
contig_21396	49	0	0	32	6
contig_2241	49	10	9	32	6
contig_227	49	0	0	32	6
contig_2334	49	10	9	32	6
contig_2361	49	10	9	32	6
contig_23742	49	0	0	32	6
contig_2432	49	10	9	32	6
contig_260	49	10	9	32	6
contig_2616	49	10	9	32	6
contig_2625	49	0	0	32	6
contig_2795	49	10	9	32	6
contig_2887	49	10	9	32	6
contig_2926	49	10	9	32	6
contig_2945	49	10	9	32	6
contig_2955	49	10	9	32	6
contig_2997	49	10	9	32	6
contig_3019	49	10	9	32	6
contig_3111	49	10	9	32	6
contig_3146	49	10	9	32	6
contig_3192	49	0	0	32	6
contig_3208	49	10	9	32	6
contig_3245	49	10	9	32	6
contig_3265	49	10	9	32	6
contig_3309	49	10	9	32	6
contig_3363	49	10	9	32	6
contig_3400	49	10	9	32	6
contig_3421	49	10	9	32	6
contig_3426	49	10	9	32	6
contig_3455	49	10	9	32	6
contig_3510	49	10	9	32	6
contig_3526	49	10	9	32	6
contig_3560	49	10	9	32	6
contig_3595	49	10	9	32	6
contig_3622	49	10	9	32	6
contig_3653	49	10	9	32	6
contig_3744	49	10	9	32	6
contig_3765	49	10	9	32	6
contig_3800	49	10	9	32	6
contig_3870	49	10	9	32	6
contig_3926	49	10	9	32	6
contig_3935	49	10	9	32	6
contig_3960	49	10	9	32	6
contig_4062	49	10	9	32	6
contig_4068	49	0	0	32	6
contig_4156	49	10	9	32	6
contig_4172	49	10	9	32	6
contig_4292	49	0	0	32	6
contig_4306	49	10	9	32	6
contig_4312	49	0	0	32	6
contig_4331	49	10	9	32	6
contig_4428	49	10	9	32	6
contig_4496	49	10	9	32	6
contig_4530	49	10	9	32	6
contig_4545	49	10	9	32	6
contig_4613	49	0	0	32	6
contig_4696	49	10	9	32	6
contig_4697	49	10	9	15	6
contig_4707	49	10	9	32	6
contig_4743	49	10	9	32	6
contig_4750	49	10	9	32	6
contig_4761	49	10	9	32	6
contig_4863	49	10	9	32	6
contig_4918	49	10	9	32	6
contig_4930	49	10	9	32	6
contig_4938	49	10	9	32	6
contig_4942	49	10	9	32	6
contig_4956	49	10	9	32	6
contig_4957	49	10	9	32	6
contig_4962	49	10	9	32	6
contig_4969	49	10	9	32	6
contig_4974	49	10	9	32	6
contig_5052	49	0	0	32	6
contig_5127	49	0	0	32	6
contig_5153	49	10	9	32	6
contig_5159	49	10	9	32	6
contig_5177	49	10	9	32	6
contig_5178	49	0	0	32	6
contig_5271	49	10	9	32	6
contig_5295	49	10	9	32	6
contig_5301	49	10	9	32	6
contig_532	49	10	9	32	6
contig_5328	49	10	9	32	6
contig_5495	49	10	9	32	6
contig_5614	49	10	9	32	6
contig_5617	49	0	0	32	6
contig_5637	49	10	9	32	6
contig_5647	49	10	9	32	6
contig_5659	49	10	9	32	6
contig_5675	49	10	9	32	6
contig_5720	49	0	0	32	6
contig_5734	49	10	9	32	6
contig_5746	49	0	0	32	6
contig_5770	49	10	9	32	6
contig_5818	49	10	9	32	6
contig_5868	49	0	0	15	6
contig_5913	49	10	9	32	6
contig_5931	49	10	9	32	6
contig_5937	49	10	9	32	6
contig_5955	49	0	0	32	6
contig_6048	49	0	0	32	6
contig_6113	49	10	9	32	6
contig_6237	49	10	9	32	6
contig_6263	49	10	9	32	6
contig_6267	49	10	9	32	6
contig_6273	49	0	0	32	6
contig_6368	49	10	9	32	6
contig_6371	49	10	9	32	6
contig_6402	49	10	9	32	6
contig_6414	49	10	9	32	6
contig_6434	49	0	0	32	6
contig_6455	49	10	9	32	6
contig_6489	49	10	9	32	6
contig_6520	49	10	9	32	6
contig_6577	49	10	9	32	6
contig_6614	49	10	9	32	6
contig_6693	49	10	9	32	6
contig_6707	49	10	9	32	6
contig_6719	49	10	9	32	6
contig_6729	49	0	0	32	6
contig_6795	49	10	9	32	6
contig_6822	49	10	9	32	6
contig_6833	49	10	9	32	6
contig_6867	49	10	9	32	6
contig_6873	49	10	9	32	6
contig_6910	49	0	0	32	6
contig_6925	49	10	9	32	6
contig_6940	49	10	9	32	6
contig_6949	49	10	9	32	6
contig_6956	49	10	9	32	6
contig_6959	49	10	9	32	6
contig_6968	49	10	9	32	6
contig_6984	49	10	9	32	6
contig_7006	49	10	9	32	6
contig_7096	49	10	9	32	6
contig_7167	49	0	0	32	6
contig_7205	49	10	9	32	6
contig_7302	49	0	0	15	6
contig_7373	49	0	0	32	6
contig_7378	49	0	0	32	6
contig_7385	49	0	0	32	6
contig_7429	49	10	9	32	6
contig_7456	49	10	9	32	6
contig_7504	49	10	9	32	6
contig_7529	49	10	9	32	6
contig_7535	49	0	0	32	6
contig_7553	49	0	0	15	6
contig_7599	49	10	9	32	6
contig_7607	49	10	9	32	6
contig_7624	49	10	9	32	6
contig_7655	49	10	9	32	6
contig_7714	49	0	0	32	6
contig_7770	49	0	0	32	6
contig_7789	49	10	9	32	6
contig_7796	49	10	9	32	6
contig_7798	49	10	9	32	6
contig_7834	49	10	9	32	6
contig_7859	49	10	9	32	6
contig_7868	49	10	9	32	6
contig_7870	49	10	9	32	6
contig_7976	49	10	9	32	6
contig_7985	49	10	9	32	6
contig_7989	49	10	9	32	6
contig_8160	49	0	0	32	6
contig_8164	49	10	9	32	6
contig_8173	49	10	9	32	6
contig_8180	49	0	0	32	6
contig_8259	49	10	9	32	6
contig_8271	49	10	9	32	6
contig_8298	49	10	9	32	6
contig_8344	49	0	0	32	6
contig_8415	49	10	9	32	6
contig_8458	49	10	9	32	6
contig_8501	49	0	0	32	6
contig_8522	49	0	0	32	6
contig_8545	49	0	0	32	6
contig_8552	49	10	9	32	6
contig_8555	49	10	9	32	6
contig_8616	49	10	9	32	6
contig_8649	49	0	0	15	6
contig_8672	49	10	9	32	6
contig_8767	49	10	9	32	6
contig_8831	49	10	9	32	6
contig_8907	49	10	9	32	6
contig_903	49	0	0	32	6
contig_9076	49	0	0	32	6
contig_9081	49	0	0	32	6
contig_9122	49	0	0	32	6
contig_9155	49	10	9	32	6
contig_9223	49	0	0	32	6
contig_9227	49	10	9	32	6
contig_9323	49	0	0	32	6
contig_9358	49	0	0	32	6
contig_9380	49	0	0	32	6
contig_9381	49	10	9	32	6
contig_9383	49	10	9	32	6
contig_9388	49	0	0	32	6
contig_9393	49	10	9	32	6
contig_9631	49	0	0	32	6
contig_9741	49	10	9	32	6
contig_9743	49	10	9	32	6
contig_9872	49	0	0	32	6
contig_9884	49	0	0	32	6
contig_9896	49	0	0	15	6
contig_9999	49	10	9	32	6
contig_10604	18	21	21	2	7
contig_11830	18	21	21	15	7
contig_12027	18	21	21	2	7
contig_14069	18	21	21	2	7
contig_14217	18	21	21	2	7
contig_16360	18	21	21	2	7
contig_16860	18	21	21	2	7
contig_16956	18	21	21	2	7
contig_17464	18	21	21	2	7
contig_17499	18	21	21	2	7
contig_21403	18	21	21	2	7
contig_21410	18	21	21	2	7
contig_21426	18	21	21	2	7
contig_21435	18	21	21	2	7
contig_21440	30	21	21	2	7
contig_21441	18	21	21	2	7
contig_21452	18	21	21	2	7
contig_21463	18	21	21	2	7
contig_21469	18	21	21	2	7
contig_21471	18	21	21	2	7
contig_21473	18	21	21	2	7
contig_21479	18	21	21	2	7
contig_21484	18	21	21	2	7
contig_21491	18	21	21	2	7
contig_21496	18	21	21	2	7
contig_21503	18	21	21	2	7
contig_21507	18	21	21	2	7
contig_21510	18	21	21	2	7
contig_21512	18	21	21	2	7
contig_21540	18	21	21	2	7
contig_21545	18	21	21	2	7
contig_21546	18	21	21	2	7
contig_21547	18	21	21	2	7
contig_21550	18	21	21	2	7
contig_21552	30	21	21	2	7
contig_21554	18	21	21	2	7
contig_21562	18	21	21	2	7
contig_21566	18	21	21	2	7
contig_21579	18	21	21	2	7
contig_21581	18	21	21	2	7
contig_21590	18	21	21	2	7
contig_21608	18	21	21	2	7
contig_21611	18	21	21	2	7
contig_21618	18	21	21	2	7
contig_21627	18	21	21	2	7
contig_21636	18	21	21	2	7
contig_21643	18	21	21	2	7
contig_21647	18	21	21	2	7
contig_21649	18	21	21	2	7
contig_21650	18	21	21	2	7
contig_21651	18	21	21	2	7
contig_21663	18	21	21	2	7
contig_21676	18	21	21	2	7
contig_21678	18	21	21	2	7
contig_21680	18	21	21	2	7
contig_21683	18	21	21	2	7
contig_21688	18	21	21	2	7
contig_21695	18	21	21	2	7
contig_21697	18	21	21	2	7
contig_21699	18	21	21	2	7
contig_21723	18	21	21	2	7
contig_21730	18	21	21	2	7
contig_21734	18	21	21	2	7
contig_21745	18	21	21	2	7
contig_21751	18	21	21	2	7
contig_21752	18	21	21	2	7
contig_21766	18	21	21	2	7
contig_21794	18	21	21	2	7
contig_21801	18	21	21	2	7
contig_21809	18	21	21	2	7
contig_21810	18	21	21	2	7
contig_21818	18	21	21	2	7
contig_21828	18	21	21	2	7
contig_21830	18	21	21	2	7
contig_21833	18	21	21	2	7
contig_21834	18	21	21	2	7
contig_21840	18	21	21	2	7
contig_21841	18	21	21	2	7
contig_21846	18	21	21	2	7
contig_21855	18	21	21	2	7
contig_21861	18	21	21	2	7
contig_21862	18	21	21	2	7
contig_21865	30	21	21	2	7
contig_21867	18	21	21	2	7
contig_21872	30	21	21	2	7
contig_21888	18	21	21	2	7
contig_21891	18	21	21	2	7
contig_21903	18	21	21	2	7
contig_21910	18	21	21	2	7
contig_21914	18	21	21	2	7
contig_21923	18	21	21	2	7
contig_21928	18	21	21	2	7
contig_21930	18	21	21	2	7
contig_21931	18	21	21	2	7
contig_21932	18	21	21	2	7
contig_21937	18	21	21	2	7
contig_21941	18	21	21	2	7
contig_21942	18	21	21	2	7
contig_21945	18	21	21	2	7
contig_21947	18	21	21	2	7
contig_21950	18	21	21	2	7
contig_21956	18	21	21	2	7
contig_21960	18	21	21	2	7
contig_21965	18	21	21	2	7
contig_21966	37	21	21	2	7
contig_21970	18	21	21	2	7
contig_21971	18	21	21	2	7
contig_21976	18	21	21	2	7
contig_21981	18	21	21	2	7
contig_21982	18	21	21	2	7
contig_21984	18	21	21	2	7
contig_21991	18	21	21	2	7
contig_21992	18	21	21	2	7
contig_21993	18	21	21	2	7
contig_22007	18	21	21	2	7
contig_22011	18	21	21	2	7
contig_22017	18	21	21	2	7
contig_22019	18	21	21	2	7
contig_22023	18	21	21	2	7
contig_22024	18	21	21	2	7
contig_22042	18	21	21	2	7
contig_22048	18	21	21	2	7
contig_22055	18	21	21	2	7
contig_22056	30	21	21	2	7
contig_22059	18	21	21	2	7
contig_22063	18	21	21	2	7
contig_22066	18	21	21	2	7
contig_22073	18	21	21	2	7
contig_22093	18	21	21	2	7
contig_22097	18	21	21	2	7
contig_22104	18	21	21	2	7
contig_22105	18	21	21	2	7
contig_22107	18	21	21	2	7
contig_22117	18	21	21	2	7
contig_22119	18	21	21	2	7
contig_22122	18	21	21	2	7
contig_22123	18	21	21	2	7
contig_22124	18	21	21	2	7
contig_22126	18	21	21	2	7
contig_22128	18	21	21	2	7
contig_22140	18	21	21	2	7
contig_22144	18	21	21	2	7
contig_22146	30	21	21	2	7
contig_22154	18	21	21	2	7
contig_22160	18	21	21	2	7
contig_22168	18	21	21	2	7
contig_22169	18	21	21	2	7
contig_22173	18	21	21	2	7
contig_22175	18	21	21	2	7
contig_22191	18	21	21	2	7
contig_22203	18	21	21	2	7
contig_22219	18	21	21	2	7
contig_22221	18	21	21	2	7
contig_22237	18	21	21	2	7
contig_22238	18	21	21	2	7
contig_22243	18	21	21	2	7
contig_22247	18	21	21	2	7
contig_22248	18	21	21	2	7
contig_22259	18	21	21	2	7
contig_22264	18	21	21	2	7
contig_22269	18	21	21	2	7
contig_22271	18	21	21	2	7
contig_22284	18	21	21	2	7
contig_22288	30	21	21	2	7
contig_22289	18	21	21	2	7
contig_22291	18	21	21	2	7
contig_22298	18	21	21	2	7
contig_22300	18	21	21	2	7
contig_22303	18	21	21	2	7
contig_22310	18	21	21	2	7
contig_22331	18	21	21	2	7
contig_22335	18	21	21	2	7
contig_22337	18	21	21	2	7
contig_22338	18	21	21	2	7
contig_22342	18	21	21	2	7
contig_22349	18	21	21	2	7
contig_22350	30	21	21	2	7
contig_22357	18	21	21	2	7
contig_22378	18	21	21	2	7
contig_22384	18	21	21	2	7
contig_22392	18	21	21	2	7
contig_22395	18	21	21	2	7
contig_22399	18	21	21	2	7
contig_22400	18	21	21	2	7
contig_22401	18	21	21	2	7
contig_22417	18	21	21	2	7
contig_22421	18	21	21	2	7
contig_22422	18	21	21	2	7
contig_22426	18	21	21	2	7
contig_22434	18	21	21	2	7
contig_22439	18	21	21	2	7
contig_22454	18	21	21	2	7
contig_22456	18	21	21	2	7
contig_22469	18	21	21	2	7
contig_22472	18	21	21	2	7
contig_22486	18	21	21	2	7
contig_22488	18	21	21	2	7
contig_22490	18	21	21	2	7
contig_22493	18	21	21	2	7
contig_22496	18	21	21	2	7
contig_22504	18	21	21	2	7
contig_22519	18	21	21	2	7
contig_22522	18	21	21	2	7
contig_22525	18	21	21	2	7
contig_22526	18	21	21	2	7
contig_22534	18	21	21	2	7
contig_22542	18	21	21	2	7
contig_22548	18	21	21	2	7
contig_22552	18	21	21	2	7
contig_22554	18	21	21	2	7
contig_22565	30	21	21	2	7
contig_22575	30	21	21	2	7
contig_22576	18	21	21	2	7
contig_22577	18	21	21	2	7
contig_22578	18	21	21	2	7
contig_22596	18	21	21	2	7
contig_22602	18	21	21	2	7
contig_22621	30	21	21	2	7
contig_22622	18	21	21	2	7
contig_22623	18	21	21	2	7
contig_22625	18	21	21	2	7
contig_22641	18	21	21	2	7
contig_22650	18	21	21	2	7
contig_22656	18	21	21	2	7
contig_22664	18	21	21	2	7
contig_22666	18	21	21	2	7
contig_22667	18	21	21	2	7
contig_22668	18	21	21	2	7
contig_22694	18	21	21	2	7
contig_22706	18	21	21	2	7
contig_22713	18	21	21	2	7
contig_22716	18	21	21	2	7
contig_22719	18	21	21	2	7
contig_22722	30	21	21	2	7
contig_22729	18	21	21	2	7
contig_22730	18	21	21	2	7
contig_22738	18	21	21	2	7
contig_22744	18	21	21	2	7
contig_22748	18	21	21	2	7
contig_22749	18	21	21	2	7
contig_22750	18	21	21	2	7
contig_22761	18	21	21	2	7
contig_22768	18	21	21	2	7
contig_22769	18	21	21	2	7
contig_22781	18	21	21	2	7
contig_22797	18	21	21	2	7
contig_22810	18	21	21	2	7
contig_22818	18	21	21	2	7
contig_22826	18	21	21	2	7
contig_22834	18	21	21	2	7
contig_22840	18	21	21	2	7
contig_22843	18	21	21	2	7
contig_22852	18	21	21	2	7
contig_22855	18	21	21	2	7
contig_22871	18	21	21	2	7
contig_22874	18	21	21	2	7
contig_22876	18	21	21	2	7
contig_22880	18	21	21	2	7
contig_22885	18	21	21	2	7
contig_22891	18	21	21	2	7
contig_22908	18	21	21	2	7
contig_22912	18	21	21	2	7
contig_22915	18	21	21	2	7
contig_22919	18	21	21	2	7
contig_22930	18	21	21	2	7
contig_22937	18	21	21	2	7
contig_22938	18	21	21	2	7
contig_22939	18	21	21	2	7
contig_22945	18	21	21	2	7
contig_22946	18	21	21	2	7
contig_22948	18	21	21	2	7
contig_22958	18	21	21	2	7
contig_22968	18	21	21	2	7
contig_22975	18	21	21	2	7
contig_22977	18	21	21	2	7
contig_22981	18	21	21	2	7
contig_22988	18	21	21	2	7
contig_22995	18	21	21	2	7
contig_23005	18	21	21	2	7
contig_23014	18	21	21	2	7
contig_23016	18	21	21	2	7
contig_23023	18	21	21	2	7
contig_23031	18	21	21	2	7
contig_23038	18	21	21	2	7
contig_23052	18	21	21	2	7
contig_23056	18	21	21	2	7
contig_23060	18	21	21	2	7
contig_23069	18	21	21	2	7
contig_23077	18	21	21	2	7
contig_23105	18	21	21	2	7
contig_23133	18	21	21	2	7
contig_23135	18	21	21	2	7
contig_23137	18	21	21	2	7
contig_23142	18	21	21	2	7
contig_23153	18	21	21	2	7
contig_23158	18	21	21	2	7
contig_23162	18	21	21	2	7
contig_23164	18	21	21	2	7
contig_23169	18	21	21	2	7
contig_23175	18	21	21	2	7
contig_23176	18	21	21	2	7
contig_23183	18	21	21	2	7
contig_23195	18	21	21	2	7
contig_23202	18	21	21	2	7
contig_23209	18	21	21	2	7
contig_23218	18	21	21	2	7
contig_23222	18	21	21	2	7
contig_23224	18	21	21	2	7
contig_23251	30	21	21	2	7
contig_23253	18	21	21	2	7
contig_23260	18	21	21	2	7
contig_23264	18	21	21	2	7
contig_23274	18	21	21	2	7
contig_23275	18	21	21	2	7
contig_23278	18	21	21	2	7
contig_23295	18	21	21	2	7
contig_23314	18	21	21	2	7
contig_23318	18	21	21	2	7
contig_23327	18	21	21	2	7
contig_23344	18	21	21	2	7
contig_23351	18	21	21	2	7
contig_23378	18	21	21	2	7
contig_23382	18	21	21	2	7
contig_23390	18	21	21	2	7
contig_23398	18	21	21	2	7
contig_23399	18	21	21	2	7
contig_23400	18	21	21	2	7
contig_23418	18	21	21	2	7
contig_23445	18	21	21	2	7
contig_23454	18	21	21	2	7
contig_23455	18	21	21	2	7
contig_23488	18	21	21	2	7
contig_23495	18	21	21	2	7
contig_23498	18	21	21	2	7
contig_23508	18	21	21	2	7
contig_23522	18	21	21	2	7
contig_23533	18	21	21	2	7
contig_23535	18	21	21	2	7
contig_23538	18	21	21	2	7
contig_23544	18	21	21	2	7
contig_23552	18	21	21	2	7
contig_23576	18	21	21	2	7
contig_23600	18	21	21	2	7
contig_23602	18	21	21	2	7
contig_23604	18	21	21	2	7
contig_23605	18	21	21	2	7
contig_23613	18	21	21	2	7
contig_23618	18	21	21	2	7
contig_23631	18	21	21	2	7
contig_23638	18	21	21	2	7
contig_23648	18	21	21	2	7
contig_23665	18	21	21	2	7
contig_23670	18	21	21	2	7
contig_23683	18	21	21	2	7
contig_23694	18	21	21	2	7
contig_23708	18	21	21	2	7
contig_23720	18	21	21	2	7
contig_23724	18	21	21	2	7
contig_23792	18	21	21	2	7
contig_23800	18	21	21	2	7
contig_23804	18	21	21	2	7
contig_23810	18	21	21	2	7
contig_23816	18	21	21	2	7
contig_23823	18	21	21	2	7
contig_23852	18	21	21	2	7
contig_23853	18	21	21	2	7
contig_23863	18	21	21	2	7
contig_23891	18	21	21	2	7
contig_23917	18	21	21	2	7
contig_23967	18	21	21	2	7
contig_24019	18	21	21	2	7
contig_24026	18	21	21	2	7
contig_24036	18	21	21	2	7
contig_24057	18	21	21	2	7
contig_24074	18	21	21	2	7
contig_24098	18	21	21	2	7
contig_24103	18	21	21	2	7
contig_24120	18	21	21	2	7
contig_24171	18	21	21	2	7
contig_24177	18	21	21	2	7
contig_24225	18	21	21	2	7
contig_24267	18	21	21	2	7
contig_24274	18	21	21	2	7
contig_24286	18	21	21	2	7
contig_24291	18	21	21	2	7
contig_24330	18	21	21	2	7
contig_24373	18	21	21	2	7
contig_24390	18	21	21	2	7
contig_24395	18	21	21	2	7
contig_24402	18	21	21	2	7
contig_24422	18	21	21	2	7
contig_24437	18	21	21	2	7
contig_24491	30	21	21	2	7
contig_24557	18	21	21	2	7
contig_24559	18	21	21	2	7
contig_24614	18	21	21	2	7
contig_24619	18	21	21	2	7
contig_24638	18	21	21	2	7
contig_24665	18	21	21	2	7
contig_24705	30	21	21	2	7
contig_24732	18	21	21	2	7
contig_24733	18	21	21	2	7
contig_24791	18	21	21	2	7
contig_24802	18	21	21	2	7
contig_24812	18	21	21	2	7
contig_24868	18	21	21	2	7
contig_25025	18	21	21	2	7
contig_25115	18	21	21	2	7
contig_25152	18	21	21	2	7
contig_25162	18	21	21	2	7
contig_25196	18	21	21	2	7
contig_25268	18	21	21	2	7
contig_25395	18	21	21	2	7
contig_25790	18	21	21	2	7
contig_26296	18	21	21	2	7
contig_6457	30	21	21	2	7
contig_8753	18	21	21	26	7
contig_9773	18	21	21	32	7
contig_100	29	3	3	21	8
contig_1001	29	0	0	21	8
contig_1008	29	0	0	21	8
contig_1011	29	3	3	21	8
contig_1016	29	0	0	21	8
contig_1020	29	0	0	21	8
contig_1027	29	0	0	21	8
contig_1034	29	3	3	21	8
contig_1040	29	0	0	21	8
contig_1042	29	0	0	21	8
contig_1051	29	0	0	21	8
contig_1054	29	3	3	21	8
contig_1058	29	0	0	21	8
contig_10608	29	0	0	21	8
contig_1070	29	0	0	21	8
contig_1079	29	0	0	21	8
contig_1080	29	0	0	21	8
contig_1082	29	3	3	21	8
contig_1098	29	3	3	21	8
contig_11	29	0	0	21	8
contig_1102	24	3	3	22	8
contig_1109	29	3	3	21	8
contig_111	29	3	3	21	8
contig_112	29	3	3	21	8
contig_1128	29	0	0	21	8
contig_1130	29	0	0	26	8
contig_1133	29	0	0	21	8
contig_114	29	3	3	21	8
contig_1140	29	3	3	21	8
contig_1143	29	3	3	21	8
contig_1151	29	0	0	21	8
contig_1152	29	3	3	21	8
contig_1153	29	3	3	21	8
contig_1162	29	3	3	21	8
contig_1173	29	3	3	21	8
contig_1181	29	3	3	21	8
contig_1182	29	0	0	21	8
contig_1188	29	3	3	21	8
contig_1191	29	0	0	21	8
contig_120	29	3	3	21	8
contig_1204	29	3	3	21	8
contig_1205	29	0	0	21	8
contig_1219	24	0	0	21	8
contig_122	29	3	3	21	8
contig_1236	29	3	3	21	8
contig_1238	29	0	0	21	8
contig_1245	29	0	0	21	8
contig_1246	29	3	3	21	8
contig_1249	29	3	3	21	8
contig_1252	29	0	0	21	8
contig_1256	29	0	0	21	8
contig_1258	29	3	3	21	8
contig_1260	29	0	0	22	8
contig_1270	29	0	0	21	8
contig_1273	29	3	3	21	8
contig_128	29	3	3	21	8
contig_1286	29	3	3	21	8
contig_129	29	3	3	21	8
contig_1293	29	0	0	26	8
contig_13	29	3	3	21	8
contig_1314	29	0	0	21	8
contig_1318	29	0	0	21	8
contig_1329	29	0	0	21	8
contig_1332	29	3	3	21	8
contig_1334	29	0	0	21	8
contig_134	29	3	3	21	8
contig_1340	16	0	0	22	8
contig_1342	29	3	3	21	8
contig_1346	29	0	0	21	8
contig_1359	29	0	0	21	8
contig_1368	29	0	0	21	8
contig_1389	29	3	3	21	8
contig_1395	29	3	3	21	8
contig_1398	29	0	0	21	8
contig_1403	29	0	0	21	8
contig_1405	29	0	0	26	8
contig_1430	29	0	0	21	8
contig_1431	29	0	0	21	8
contig_1433	29	3	3	21	8
contig_1438	29	3	3	21	8
contig_1439	29	0	0	21	8
contig_1440	29	0	0	21	8
contig_1445	29	3	3	21	8
contig_1450	29	0	0	21	8
contig_1451	29	0	0	21	8
contig_1459	29	0	0	21	8
contig_146	29	3	3	21	8
contig_1466	29	3	3	21	8
contig_147	29	0	0	21	8
contig_148	29	0	0	21	8
contig_1486	29	3	3	21	8
contig_1487	29	0	0	22	8
contig_1488	29	3	3	21	8
contig_1491	29	0	0	21	8
contig_15	29	0	0	21	8
contig_150	29	0	0	21	8
contig_1501	29	0	0	21	8
contig_1510	29	3	3	21	8
contig_1520	29	0	0	21	8
contig_1528	29	3	3	21	8
contig_1529	29	0	0	21	8
contig_1533	29	0	0	21	8
contig_1534	29	0	0	21	8
contig_1546	29	3	3	21	8
contig_15480	29	0	0	26	8
contig_1549	29	3	3	21	8
contig_1566	29	3	3	21	8
contig_1569	29	0	0	21	8
contig_158	29	3	3	21	8
contig_1580	29	3	3	21	8
contig_1592	29	0	0	21	8
contig_16	29	3	3	21	8
contig_1602	29	0	0	21	8
contig_1606	29	0	0	26	8
contig_1613	29	0	0	22	8
contig_1622	29	0	0	21	8
contig_1623	29	3	3	21	8
contig_1624	29	0	0	21	8
contig_1633	29	3	3	21	8
contig_1634	29	0	0	21	8
contig_165	29	3	3	21	8
contig_1657	29	3	3	21	8
contig_1684	29	3	3	21	8
contig_1692	29	0	0	21	8
contig_1703	24	0	0	22	8
contig_1712	29	0	0	21	8
contig_1714	29	3	3	21	8
contig_1715	29	0	3	21	8
contig_1720	29	0	0	21	8
contig_1721	29	0	0	21	8
contig_1723	29	3	3	21	8
contig_1739	29	0	0	21	8
contig_1744	29	3	3	21	8
contig_1747	29	0	3	21	8
contig_1765	29	3	3	21	8
contig_1789	29	0	0	21	8
contig_1806	29	3	3	21	8
contig_1809	29	0	0	21	8
contig_1818	29	3	3	21	8
contig_1819	29	3	3	21	8
contig_1827	29	0	0	21	8
contig_1829	29	0	0	21	8
contig_1831	29	3	3	21	8
contig_1838	29	3	3	21	8
contig_1869	29	3	3	21	8
contig_1872	29	0	0	21	8
contig_1873	29	0	0	22	8
contig_1885	29	0	0	22	8
contig_190	29	3	3	21	8
contig_1901	29	0	0	21	8
contig_1903	29	0	0	21	8
contig_1905	29	3	3	21	8
contig_1906	29	0	0	21	8
contig_1916	29	3	3	21	8
contig_1921	29	0	0	21	8
contig_1926	29	0	0	21	8
contig_193	29	3	3	21	8
contig_1939	29	0	0	21	8
contig_194	29	3	3	21	8
contig_1958	29	3	3	21	8
contig_196	29	3	3	21	8
contig_1975	29	0	0	21	8
contig_198	29	3	3	21	8
contig_1980	29	3	3	21	8
contig_1982	29	3	3	21	8
contig_1991	29	0	0	21	8
contig_2000	29	0	0	21	8
contig_2009	29	0	0	21	8
contig_2010	29	0	0	21	8
contig_2025	29	0	0	21	8
contig_2026	29	0	0	21	8
contig_2030	29	0	0	21	8
contig_204	29	3	3	21	8
contig_2042	29	0	0	21	8
contig_2048	29	0	0	21	8
contig_2055	29	0	0	21	8
contig_2058	29	0	0	21	8
contig_2067	29	3	3	21	8
contig_2068	29	0	0	21	8
contig_2078	44	0	0	18	8
contig_2080	29	0	0	21	8
contig_2088	29	0	0	21	8
contig_2095	29	3	3	21	8
contig_2097	29	0	0	22	8
contig_2112	24	0	0	22	8
contig_2120	29	0	0	21	8
contig_2128	29	0	0	21	8
contig_2130	29	0	0	21	8
contig_2138	29	0	0	21	8
contig_2147	29	0	0	21	8
contig_2152	29	0	0	21	8
contig_21565	29	0	0	21	8
contig_2160	29	0	0	21	8
contig_2173	29	0	0	21	8
contig_2174	29	0	0	21	8
contig_2177	29	0	0	21	8
contig_2182	42	0	0	21	8
contig_2190	29	0	0	21	8
contig_2198	29	0	0	21	8
contig_2225	29	0	0	21	8
contig_2232	29	0	0	21	8
contig_2243	29	0	0	21	8
contig_2246	29	0	0	21	8
contig_2247	29	0	0	21	8
contig_2261	30	0	0	21	8
contig_2262	29	0	0	21	8
contig_2264	29	3	3	21	8
contig_2265	29	0	0	21	8
contig_2279	29	0	0	22	8
contig_228	29	3	3	21	8
contig_2289	29	0	0	21	8
contig_2290	29	0	0	21	8
contig_230	29	3	3	21	8
contig_2302	29	3	3	21	8
contig_2311	29	0	0	21	8
contig_2317	29	3	3	21	8
contig_232	29	0	0	21	8
contig_2325	29	0	0	21	8
contig_233	29	0	0	21	8
[truncated: 29,484 more rows]
