# Supplementary material for: ICoVeR – an interactive visualization tool for verification and refinement of metagenomic bins
Source: BMC Bioinformatics. 2017 May 2;18:233. doi: 10.1186/s12859-017-1653-5 (PMC5414344; doi:10.1186/s12859-017-1653-5)
Supplement: Supplementary file 2 — CheckM results for the genome bins generated with the automated binning tools used in this study and for the subset of ICoVeR-refined genome bins for AD microbiome dataset. (XLS 109 kb) [file 12859_2017_1653_MOESM2_ESM.xls]

## Sheet: info
Table S2: CheckM results for the genome bins generated with the automated binning tools used in this study and for the subset of ICoVeR-refined genome bins for AD microbiome dataset.

## Sheet: MetaBAT_1
MetaBAT_1 Bin	GC std	# genomes	Genome size	Longest contig	marker lineage	GC	# scaffolds	Completeness	Contamination	# contigs	Translation table	# markers	Coding density	Mean contig length	# marker sets	N50 (contigs)	Longest scaffold	# predicted genes	N50 (scaffolds)	# ambiguous bases	Mean scaffold length
1	0.00810356	2993	1888859	416945	k__Bacteria	0.360905	18	98.9011	0	18	11	147	0.901103	104937	91	173268	416945	1478	173268	0	104937
2	0.0271288	433	1604325	32248	k__Bacteria	0.411756	230	73.7457	0.546448	230	11	273	0.914183	6975.33	183	8325	32248	1440	8325	0	6975.33
3	0.0248927	434	1755445	31540	k__Bacteria	0.460271	288	75.6541	7.67025	288	11	278	0.944569	6095.3	186	7324	31540	1599	7324	0	6095.3
4	0.025763	163	3418520	288300	o__Bacteroidales	0.416902	57	96.6165	0.37594	57	11	486	0.921546	59974	266	167663	288300	2831	167663	0	59974
5	0.013766	5656	210375	31586	root	0.403888	17	0	0	17	11	56	0.916986	12375	24	18536	31586	145	18536	0	12375
6	0.0142787	350	2686471	359551	p__Bacteroidetes	0.5235	61	98.5714	0.47619	61	11	316	0.943063	44040.5	210	78124	359551	2305	78124	0	44040.5
7	0.02109	930	2278104	52615	p__Firmicutes	0.589353	180	90.3416	1.9774	180	11	213	0.917558	12656.1	118	18158	52615	2320	18158	0	12656.1
8	0.0204487	5656	237521	12216	root	0.486271	59	4.16667	0	59	11	56	0.922807	4025.78	24	4090	12216	251	4090	0	4025.78
9	0.019287	1324	2537988	51176	p__Firmicutes	0.552339	271	85.205	3.22341	271	11	176	0.875856	9365.27	102	11805	51176	2418	11805	0	9365.27
10	0.0233377	90	1280807	23166	p__Euryarchaeota	0.597396	214	85.7952	0.130719	214	11	234	0.895702	5985.08	153	6909	23166	1451	6909	0	5985.08
11	0.0212411	5443	1576150	40047	k__Bacteria	0.420694	202	90.755	0	202	11	105	0.898955	7802.72	59	9974	40047	1588	9974	0	7802.72
12	0.0308082	2993	1811485	69483	k__Bacteria	0.53593	151	78.022	0.129282	151	11	147	0.884606	11996.6	91	16132	69483	1460	16132	0	11996.6
13	0.02288	5443	1783707	86703	k__Bacteria	0.449267	259	93.6055	6.77966	259	11	105	0.916788	6886.9	59	7896	86703	1907	7896	0	6886.9
14	0.0182109	5449	331859	41310	k__Bacteria	0.483085	25	18.9655	0	25	11	104	0.896676	13274.4	58	25069	41310	265	25069	0	13274.4
15	0.0309491	172	2002579	26593	o__Clostridiales	0.420456	270	94.9664	0.671141	270	11	263	0.895377	7416.96	149	9279	26593	1963	9279	0	7416.96
16	0.012168	350	1704288	47391	p__Bacteroidetes	0.454284	154	91.037	1.11111	154	11	316	0.942311	11066.8	210	14604	47391	1530	14604	0	11066.8
17	0.0202462	2993	1630405	22574	k__Bacteria	0.514265	251	76.309	0	251	11	147	0.919259	6495.64	91	7827	22574	1431	7827	0	6495.64
18	0.0198215	5449	204060	22267	k__Bacteria	0.398567	29	1.25392	0	29	11	104	0.906106	7036.55	58	7817	22267	193	7817	0	7036.55
19	0.0233493	88	1281971	16603	k__Bacteria	0.592497	257	56.1809	1.38073	257	11	230	0.934329	4988.21	148	5408	16603	1236	5408	0	4988.21
20	0.0180871	1324	1685557	14058	p__Firmicutes	0.502208	396	62.8319	9.76909	396	11	176	0.886959	4256.46	102	4324	14058	1818	4324	0	4256.46
21	0.0194844	2993	2224629	29382	k__Bacteria	0.518591	420	66.7203	0	420	11	142	0.93245	5296.74	88	5684	29382	2406	5684	0	5296.74
22	0.012177	5449	220452	9520	k__Bacteria	0.475405	44	12.8527	0	44	11	104	0.947413	5010.27	58	5484	9520	173	5484	0	5010.27
23	0.024239	350	1845103	23491	p__Bacteroidetes	0.458591	375	58.1429	2.15873	375	11	316	0.910047	4920.27	210	5137	23491	1752	5137	0	4920.27
24	0.0288325	2993	1440648	16684	k__Bacteria	0.534583	309	66.3573	0.383142	309	11	141	0.931164	4662.29	87	4797	16684	1579	4797	0	4662.29
25	0.0216884	5656	319398	13847	root	0.451301	61	0	0	61	11	56	0.889455	5236.03	24	5743	13847	331	5743	0	5236.03
26	0.0146575	387	820682	18876	c__Clostridia	0.362145	196	28.8844	0.0520291	196	11	223	0.908684	4187.15	124	4155	18876	683	4155	0	4187.15
27	0.0219273	5443	1296902	21467	k__Bacteria	0.523563	260	80.0462	0.616333	260	11	105	0.919411	4988.08	59	5289	21467	1390	5289	0	4988.08
28	0.0213598	2993	1074368	14277	k__Bacteria	0.45854	273	48.6088	0	273	11	141	0.922131	3935.41	87	4057	14277	1135	4057	0	3935.41
29	0.0193978	100	1708021	12323	p__Firmicutes	0.537635	408	48.0265	0.23015	408	11	295	0.856782	4186.33	158	4170	12323	1827	4170	0	4186.33
30	0.0180802	5449	385454	5872	k__Bacteria	0.329306	113	14.9123	0	113	11	102	0.9239	3411.1	57	3347	5872	382	3347	0	3411.1
31	0.0208961	350	1018685	10761	p__Bacteroidetes	0.500272	274	46.2169	0.714286	274	11	316	0.930421	3717.83	210	3653	10761	1010	3653	0	3717.83
32	0.0288446	930	245432	4929	p__Firmicutes	0.522555	76	12.7722	0	76	11	213	0.90106	3229.37	118	3047	4929	279	3047	0	3229.37
33	0.0297067	2921	997694	10639	k__Bacteria	0.509979	266	25.5484	1.13636	266	11	143	0.907193	3750.73	88	3670	10639	1019	3670	0	3750.73
34	0.0205582	5449	510521	11081	k__Bacteria	0.498492	150	11.1599	0	150	11	104	0.9405	3403.47	58	3322	11081	546	3322	0	3403.47

## Sheet: MetaBAT_2
MetaBAT_2 Bin	GC std	# genomes	Genome size	Longest contig	marker lineage	GC	# scaffolds	Completeness	Contamination	# contigs	Translation table	# markers	Coding density	Mean contig length	# marker sets	N50 (contigs)	Longest scaffold	# predicted genes	N50 (scaffolds)	# ambiguous bases	Mean scaffold length
1	0.00810356	2993	1888859	416945	k__Bacteria	0.360905	18	98.9011	0	18	11	147	0.899412	104937	91	173268	416945	1478	173268	0	104937
2	0.0297794	433	1766795	32248	k__Bacteria	0.407871	252	74.8385	1.0929	252	11	273	0.910433	7011.09	183	8455	32248	1604	8455	0	7011.09
3	0.0252218	434	1874973	31540	k__Bacteria	0.46017	309	75.6541	9.82079	309	11	278	0.942599	6067.87	186	7218	31540	1703	7218	0	6067.87
4	0.0377312	163	3794191	288300	o__Bacteroidales	0.418824	97	96.6165	2.19298	97	11	486	0.916801	39115.4	266	164938	288300	3268	164938	0	39115.4
5	0.0221567	5656	333412	31586	root	0.414805	41	0	0	41	11	56	0.918809	8132	24	12451	31586	251	12451	0	8132
6	0.00471351	5449	203771	171770	k__Bacteria	0.498665	3	1.72414	0	3	11	104	0.902911	67923.7	58	171770	171770	176	171770	0	67923.7
7	0.0132419	350	2482700	359551	p__Bacteroidetes	0.525539	58	93.3333	0.47619	58	11	316	0.943777	42805.2	210	68806	359551	2126	68806	0	42805.2
8	0.02109	930	2278104	52615	p__Firmicutes	0.589353	180	90.3416	1.9774	180	11	213	0.915302	12656.1	118	18158	52615	2320	18158	0	12656.1
9	0.0233377	90	1280807	23166	p__Euryarchaeota	0.597396	214	85.7952	0.130719	214	11	234	0.892357	5985.08	153	6909	23166	1451	6909	0	5985.08
10	0.0193696	1324	2543265	51176	p__Firmicutes	0.552265	272	85.205	3.22341	272	11	176	0.873917	9350.24	102	11805	51176	2423	11805	0	9350.24
11	0.0214499	5443	1626781	40047	k__Bacteria	0.420036	215	90.755	0	215	11	105	0.89463	7566.42	59	9787	40047	1642	9787	0	7566.42
12	0.0241331	5656	214364	13903	root	0.368218	37	0	0	37	11	56	0.925295	5793.62	24	6205	13903	160	6205	0	5793.62
13	0.0373383	2993	2143344	69483	k__Bacteria	0.527748	176	93.4066	0.129282	176	11	147	0.88354	12178.1	91	16271	69483	1722	16271	0	12178.1
14	0.0209861	172	1644919	26593	o__Clostridiales	0.430292	210	74.8322	0.671141	210	11	263	0.890269	7832.95	149	9837	26593	1574	9837	0	7832.95
15	0.0209238	5443	1729907	86703	k__Bacteria	0.450835	250	93.6055	6.77966	250	11	105	0.917037	6919.63	59	7912	86703	1847	7912	0	6919.63
16	0.025143	350	1904527	47391	p__Bacteroidetes	0.448371	182	91.164	1.5873	182	11	316	0.936721	10464.4	210	13672	47391	1726	13672	0	10464.4
17	0.0263762	2993	1805769	22574	k__Bacteria	0.510646	280	76.8584	0	280	11	147	0.914279	6449.18	91	7597	22574	1544	7597	0	6449.18
18	0.0197939	5449	366756	19833	k__Bacteria	0.37402	62	18.9655	0	62	11	104	0.908882	5915.42	58	6439	19833	395	6439	0	5915.42
19	0.0272576	88	1341784	16603	k__Bacteria	0.589448	269	56.1809	1.38073	269	11	230	0.9317	4988.04	148	5408	16603	1291	5408	0	4988.04
20	0.018369	1324	1865842	14058	p__Firmicutes	0.501449	452	63.3559	18.5025	452	11	176	0.884932	4127.97	102	4104	14058	2041	4104	0	4127.97
21	0.0208717	2993	2367484	29382	k__Bacteria	0.516487	441	66.7203	0	441	11	142	0.929632	5368.44	88	5763	29382	2560	5763	0	5368.44
22	0.0386313	350	2301632	23491	p__Bacteroidetes	0.45147	478	67.0847	6.10053	478	11	316	0.911535	4815.13	210	5023	23491	2172	5023	0	4815.13
23	0.0288325	2993	1440648	16684	k__Bacteria	0.534583	309	66.3573	0.383142	309	11	141	0.931164	4662.29	87	4797	16684	1579	4797	0	4662.29
24	0.0156684	5656	261987	11639	root	0.512786	53	0	0	53	11	56	0.796345	4943.15	24	5244	11639	288	5244	0	4943.15
25	0.0201446	5656	274500	13847	root	0.445814	54	0	0	54	11	56	0.899621	5083.33	24	5529	13847	275	5529	0	5083.33
26	0.0148493	387	837696	18876	c__Clostridia	0.362535	201	28.8844	0.0520291	201	11	223	0.910482	4167.64	124	4139	18876	688	4139	0	4167.64
27	0.0219273	5443	1296902	21467	k__Bacteria	0.523563	260	80.0462	0.616333	260	11	105	0.919411	4988.08	59	5289	21467	1390	5289	0	4988.08
28	0.0215621	2993	1082617	14277	k__Bacteria	0.458218	275	48.6088	0	275	11	141	0.922112	3936.79	87	4057	14277	1152	4057	0	3936.79
29	0.016326	100	1427392	12323	p__Firmicutes	0.542491	350	43.8071	0.23015	350	11	295	0.866606	4078.26	158	3979	12323	1506	3979	0	4078.26
30	0.0225364	5656	207681	34411	root	0.378772	39	0	0	39	11	56	0.886764	5325.15	24	5049	34411	241	5049	0	5325.15
31	0.0177168	5449	399019	5872	k__Bacteria	0.32899	119	16.6667	0	119	11	102	0.924801	3353.1	57	3176	5872	394	3176	0	3353.1
32	0.0208961	350	1018685	10761	p__Bacteroidetes	0.500272	274	46.2169	0.714286	274	11	316	0.930421	3717.83	210	3653	10761	1010	3653	0	3717.83
33	0.0297067	2921	997694	10639	k__Bacteria	0.509979	266	25.5484	1.13636	266	11	143	0.907193	3750.73	88	3670	10639	1019	3670	0	3750.73

## Sheet: MyCC
MyCC Bin	GC std	# genomes	Genome size	Longest contig	marker lineage	GC	# scaffolds	Completeness	Contamination	# contigs	Translation table	# markers	Coding density	Mean contig length	# marker sets	N50 (contigs)	Longest scaffold	# predicted genes	N50 (scaffolds)	# ambiguous bases	Mean scaffold length
1	0.0268728	5443	1323549	34410	k__Bacteria	0.32768	700	63.3072	3.60502	700	11	103	0.916389	1890.78	58	1921	34410	1634	1921	0	1890.78
2	0.0285929	434	2077870	25770	k__Bacteria	0.497396	1092	54.5064	2.09677	1092	11	278	0.937057	1902.81	186	1866	25770	2501	1866	2	1902.81
3	0.0160848	5449	26802	1803	k__Bacteria	0.488247	20	1.43678	0	20	11	104	0.876091	1340.1	58	1371	1803	40	1371	0	1340.1
4	0.0313791	95	497988	4562	p__Euryarchaeota	0.543391	337	22.4912	0.653595	337	11	228	0.879638	1477.71	153	1444	4562	730	1444	0	1477.71
5	0.0211493	350	1606210	15510	p__Bacteroidetes	0.448039	911	36.963	5.98413	911	11	316	0.942947	1763.13	210	1687	15510	1789	1687	0	1763.13
6	0.0284368	387	703033	3766	o__Actinomycetales	0.645637	477	17.7116	0.816679	477	11	330	0.893688	1473.86	193	1434	3766	1015	1434	0	1473.86
7	0.0267064	2921	521604	3679	k__Bacteria	0.536631	342	12.3174	1.13636	342	11	143	0.901722	1525.15	88	1497	3679	693	1497	2	1525.16
8	0.0416049	930	2577162	52614	p__Firmicutes	0.582954	305	94.887	2.18927	305	11	213	0.910145	8449.71	118	15395	52614	2652	15395	0	8449.71
9	0.0393606	930	1502980	7020	p__Firmicutes	0.524823	847	56.7617	6.02979	847	11	213	0.896689	1774.47	118	1798	7020	1973	1798	0	1774.47
10	0.0269365	434	354432	3175	k__Bacteria	0.328634	246	18.1525	0.317693	246	11	278	0.954017	1440.78	186	1410	3175	370	1410	1	1440.78
11	0.0250543	1324	3400385	51175	p__Firmicutes	0.548169	714	90.107	6.81818	714	11	176	0.868248	4762.44	102	8428	51175	3556	8428	0	4762.44
12	0.0319231	350	2658300	47390	p__Bacteroidetes	0.439689	834	81.9577	14.0635	834	11	316	0.936627	3187.41	210	7823	47390	2755	7823	0	3187.41
13	0.0376535	2993	1355387	42562	k__Bacteria	0.533725	213	49.4182	0	213	11	147	0.879825	6363.32	91	11026	42562	1139	11026	0	6363.32
14	0.026129	5443	1958956	40046	k__Bacteria	0.420602	438	94.7612	3.698	438	11	105	0.877921	4472.5	59	7734	40046	2064	7734	0	4472.5
15	0.0300735	434	1412018	32935	k__Bacteria	0.385091	784	43.1867	3.17041	784	11	278	0.921082	1801.04	186	1712	32935	1651	1712	0	1801.04
16	0.039169	433	2385615	32247	k__Bacteria	0.410181	626	84.3186	5.28233	626	11	273	0.906851	3810.89	183	6488	32247	2426	6488	0	3810.89
17	0.0354443	2993	1993537	416944	k__Bacteria	0.358709	46	98.9011	0	46	11	147	0.89433	43337.8	91	153098	416944	1585	153098	0	43337.8
18	0.0339948	2993	5798016	114986	k__Bacteria	0.514828	1653	94.7162	50.9905	1653	11	142	0.926385	3507.57	88	4872	114986	6415	4872	1	3507.57
19	0.0321593	433	1926533	29169	k__Bacteria	0.494053	1101	56.8405	10.1954	1101	11	273	0.939681	1749.8	183	1743	29169	2387	1743	0	1749.8
20	0.024848	350	1413571	359550	p__Bacteroidetes	0.516416	62	52.381	0.677249	62	11	316	0.933302	22799.5	210	94064	359550	1237	94064	0	22799.5
21	0.0356593	172	2189707	26592	o__Clostridiales	0.418711	382	96.6443	1.81208	382	11	263	0.890998	5732.22	149	8160	26592	2189	8160	0	5732.22
22	0.0358218	172	1915389	27021	o__Clostridiales	0.441301	854	30.5131	8.62416	854	11	263	0.899845	2242.84	149	2225	27021	2475	2225	0	2242.84
23	0.0364702	924	1295427	22107	k__Bacteria	0.494682	683	41.2075	5	683	11	163	0.9169	1896.67	110	1924	22107	1645	1924	0	1896.67
24	0.0438679	163	6348290	288299	o__Bacteroidales	0.417795	1045	98.8722	39.1917	1045	11	486	0.912364	6074.92	266	30303	288299	6057	30303	0	6074.92
25	0.0272354	5443	1729866	21466	k__Bacteria	0.52167	516	92.7581	1.46379	516	11	105	0.912845	3352.45	59	4193	21466	1968	4193	0	3352.45
26	0.0282151	172	2338511	18875	o__Clostridiales	0.359111	1079	63.7025	7.25798	1079	11	263	0.903421	2167.29	149	2366	18875	2641	2366	0	2167.29
27	0.0396101	88	2310132	16602	k__Bacteria	0.585154	830	77.6967	5.26586	830	11	230	0.922323	2783.29	148	3480	16602	2508	3480	0	2783.29
28	0.0316468	2993	2246891	22573	k__Bacteria	0.50886	537	87.298	3.84615	537	11	147	0.910229	4184.15	91	6184	22573	2031	6184	0	4184.15
29	0.0303488	434	3146457	31539	k__Bacteria	0.464688	1047	93.3961	23.853	1047	11	278	0.935717	3005.21	186	3970	31539	3144	3970	0	3005.21
30	0.0339121	2993	2306316	21681	k__Bacteria	0.531804	712	84.953	7.62391	712	11	141	0.926984	3239.21	87	4190	21681	2703	4190	0	3239.21
31	0.0168	5449	1487662	12410	k__Bacteria	0.509573	501	77.5653	8.62069	501	11	104	0.898413	2969.39	58	3637	12410	1704	3637	0	2969.39
32	0.0230369	1324	2612768	17042	p__Firmicutes	0.541033	1044	83.3897	17.1955	1044	11	176	0.859335	2502.65	102	2853	17042	3045	2853	0	2502.65
33	0.0288679	350	1805164	12498	p__Bacteroidetes	0.495414	759	60	5.04762	759	11	316	0.923241	2378.35	210	2623	12498	2039	2623	0	2378.35
34	0.025179	5449	714106	10149	k__Bacteria	0.509032	373	19.0334	1.72414	373	11	104	0.827098	1914.49	58	1882	10149	949	1882	0	1914.49
35	0.016518	1324	1030966	9431	p__Firmicutes	0.496279	555	41.2771	7.33315	555	11	175	0.894933	1857.6	101	1901	9431	1363	1901	0	1857.6
36	0.0370158	2993	925457	69482	k__Bacteria	0.519852	61	46.8649	0	61	11	147	0.884241	15171.4	91	22411	69482	771	22411	0	15171.4
37	0.0400305	350	4584402	23490	p__Bacteroidetes	0.442125	1826	90.3862	21.963	1826	11	316	0.902435	2510.63	210	3068	23490	4988	3068	0	2510.63
38	0.024137	1318	1516433	14057	p__Firmicutes	0.488948	676	42.3225	7.61846	676	11	179	0.872621	2243.24	104	2484	14057	1907	2484	0	2243.24
39	0.0414663	5656	326560	8028	root	0.322262	130	0	0	130	11	56	0.899752	2512	24	3057	8028	395	3057	0	2512
40	0.0295629	2993	603505	7854	k__Bacteria	0.389894	355	12.6863	0	355	11	147	0.892044	1700.01	91	1600	7854	759	1600	0	1700.01
41	0.020312	5443	1533556	86702	k__Bacteria	0.448535	326	91.3713	1.69492	326	11	105	0.910472	4704.16	59	7464	86702	1700	7464	0	4704.16
42	0.036527	2921	2410609	10638	k__Bacteria	0.509048	1129	66.6208	1.70455	1129	11	143	0.902815	2135.17	88	2287	10638	2882	2287	0	2135.17
43	0.035535	924	391058	6553	k__Bacteria	0.337546	251	20.5801	0	251	11	151	0.9243	1558	101	1520	6553	562	1520	0	1558
44	0.0217164	434	605223	6331	k__Bacteria	0.506076	335	17.0919	0.0179211	335	11	278	0.932311	1806.64	186	1835	6331	747	1835	0	1806.64
45	0.0329133	172	1218017	5983	o__Clostridiales	0.453851	669	63.7068	3.97219	669	11	263	0.892841	1820.65	149	1863	5983	1497	1863	1	1820.65
46	0.0260955	304	875115	6015	o__Clostridiales	0.408496	538	47.2101	1.28205	538	11	250	0.928028	1626.61	143	1613	6015	1148	1613	0	1626.61
47	0.0251681	2993	1950516	14276	k__Bacteria	0.458676	793	78.5461	7.21003	793	11	141	0.914149	2459.67	87	2729	14276	2276	2729	0	2459.67
48	0.0234738	304	1747351	7678	o__Clostridiales	0.475505	1077	53.6932	8.06381	1077	11	250	0.890204	1622.42	143	1600	7678	2400	1600	0	1622.42
49	0.0323158	90	1963401	53129	p__Euryarchaeota	0.596845	578	94.719	4.6732	578	11	234	0.89036	3396.89	153	5135	53129	2379	5135	0	3396.89

## Sheet: CONCOCT
CONCOCT Bin	GC std	# genomes	Genome size	Longest contig	marker lineage	GC	# scaffolds	Completeness	Contamination	# contigs	Translation table	# markers	Coding density	Mean contig length	# marker sets	N50 (contigs)	Longest scaffold	# predicted genes	N50 (scaffolds)	# ambiguous bases	Mean scaffold length
1	0.0206721	32	1412366	18875	o__Thermoanaerobacterales	0.358597	554	51.7715	3.16743	554	11	488	0.90239	2549.4	209	3032	18875	1357	3032	0	2549.4
2	0.0300219	5449	6618373	359550	k__Bacteria	0.51675	1335	100	101.698	1335	11	104	0.934837	4957.58	58	8652	359550	6903	8652	1	4957.58
3	0.0712225	5656	979945	53129	root	0.453595	369	0	0	369	11	56	0.873986	2655.67	24	2912	53129	1251	2912	2	2655.68
4	0.044463	433	1675233	31585	k__Bacteria	0.409288	741	25.3701	2.64945	741	11	273	0.921166	2260.77	183	2357	31585	1733	2357	0	2260.77
5	0.0218903	5449	5202256	51175	k__Bacteria	0.544901	1177	100	72.2048	1177	11	104	0.865933	4419.93	58	5605	51175	5461	5605	0	4419.93
6	0.0371314	172	1294832	5983	o__Clostridiales	0.448297	731	63.0147	5.10474	731	11	263	0.893419	1771.31	149	1789	5983	1605	1789	1	1771.32
7	0.0389786	924	1319548	12215	k__Bacteria	0.492477	711	41.6621	5	711	11	163	0.916937	1855.9	110	1886	12215	1682	1886	0	1855.9
8	0.0330554	304	1099518	7678	o__Clostridiales	0.412523	676	47.7637	2.21445	676	11	250	0.923104	1626.51	143	1595	7678	1471	1595	0	1626.51
9	0.0347708	434	2638686	6401	k__Bacteria	0.50077	1502	62.3884	15.2819	1502	11	278	0.937236	1756.78	186	1752	6401	3243	1752	2	1756.78
10	0.0444625	5449	2952151	416944	k__Bacteria	0.352434	521	100	18.8088	521	11	104	0.900311	5666.32	58	105821	416944	2918	105821	0	5666.32
11	0.0407312	5449	3579332	47390	k__Bacteria	0.470133	1145	96.5517	54.0282	1145	11	104	0.939935	3126.05	58	4859	47390	3730	4859	0	3126.05
12	0.0449456	172	1529308	32935	o__Clostridiales	0.431885	1072	31.7193	4.22399	1072	11	263	0.916746	1426.59	149	1364	32935	2142	1364	0	1426.59
13	0.0418586	434	3529576	4706	k__Bacteria	0.415052	2359	66.5787	30.0261	2359	11	278	0.944876	1496.22	186	1459	4706	4180	1459	0	1496.22
14	0.0373299	5449	3034426	10638	k__Bacteria	0.512911	1547	67.6236	12.1478	1547	11	103	0.903333	1961.49	57	2005	10638	3719	2005	0	1961.49
15	0.0469241	387	1073128	5346	o__Actinomycetales	0.621864	729	20.8031	2.16383	729	11	330	0.89819	1472.05	193	1419	5346	1551	1419	0	1472.05
16	0.0419397	5443	2623160	86702	k__Bacteria	0.453254	748	98.151	19.1063	748	11	105	0.911426	3506.9	59	4936	86702	3086	4936	0	3506.9
17	0.0259325	5443	2135144	40046	k__Bacteria	0.418433	515	94.7612	2.00308	515	11	105	0.880231	4145.91	59	6805	40046	2268	6805	0	4145.91
18	0.0370604	2248	1433312	4990	k__Bacteria	0.516551	1013	36.4867	8.54701	1013	11	125	0.886438	1414.92	78	1371	4990	2099	1371	0	1414.92
19	0.036007	88	2118065	16602	k__Bacteria	0.589601	718	77.6967	2.56316	718	11	230	0.929382	2949.95	148	3693	16602	2239	3693	0	2949.95
20	0.021715	5449	4477627	14057	k__Bacteria	0.497861	1979	99.8433	110.794	1979	11	104	0.887978	2262.57	58	2388	14057	5524	2388	0	2262.57
21	0.0403068	5449	5283200	32247	k__Bacteria	0.440828	1470	100	99.373	1470	11	104	0.929237	3594.01	58	5107	32247	5263	5107	0	3594.01
22	0.0496535	5449	511940	12850	k__Bacteria	0.449297	209	8.62069	0	209	11	104	0.926581	2449.47	58	2634	12850	554	2634	0	2449.47
23	0.0356376	304	1362227	5763	o__Clostridiales	0.467545	883	45.1719	3.84615	883	11	250	0.898247	1542.73	143	1495	5763	1906	1495	0	1542.73
24	0.0407596	172	2619173	26593	o__Clostridiales	0.424859	413	97.9866	1.67785	413	11	263	0.889485	6341.82	149	8982	26593	2682	8982	0	6341.82
25	0.0484082	5449	3169985	52614	k__Bacteria	0.573077	656	98.2759	6.03448	656	11	104	0.904374	4832.29	58	13015	52614	3471	13015	0	4832.29
26	0.0633878	5449	1889991	34816	k__Bacteria	0.432817	901	15.8307	0	901	11	104	0.853444	2097.66	58	2060	34816	2323	2060	0	2097.66
27	0.0358531	350	2958736	23490	p__Bacteroidetes	0.454548	875	88.0053	3.8254	875	11	316	0.907288	3381.41	210	4194	23490	2912	4194	0	3381.41
28	0.0225891	5449	1604564	5871	k__Bacteria	0.324399	912	72.6635	24.1786	912	11	102	0.930552	1759.39	57	1748	5871	1899	1748	1	1759.39
29	0.0283684	350	2221383	10760	p__Bacteroidetes	0.498909	992	75.5079	3.01058	992	11	316	0.929335	2239.3	210	2427	10760	2531	2427	0	2239.3
30	0.0314734	5443	1757708	21466	k__Bacteria	0.518942	516	92.7581	3.15871	516	11	105	0.91473	3406.41	59	4195	21466	1999	4195	0	3406.41
31	0.038074	5449	6239737	288299	k__Bacteria	0.432393	1099	100	82.3406	1099	11	104	0.919847	5677.65	58	27021	288299	6265	27021	0	5677.65
32	0.0457764	207	3794242	23165	k__Archaea	0.559549	1066	94.5755	42.7975	1066	11	148	0.912959	3559.33	106	4585	23165	4445	4585	0	3559.33
33	0.0340928	5449	4306136	69482	k__Bacteria	0.51921	635	96.5517	91.8966	635	11	104	0.899537	6781.32	58	9855	69482	3630	9855	0	6781.32
34	0.0438428	930	1176208	7020	p__Firmicutes	0.520995	638	47.0005	1.05932	638	11	213	0.894133	1843.59	118	1898	7020	1544	1898	0	1843.59

## Sheet: ICoVeR-refined
ICoVeR Bin	GC std	# genomes	Genome size	Longest contig	marker lineage	GC	# scaffolds	Completeness	Contamination	# contigs	Translation table	# markers	Coding density	Mean contig length	# marker sets	N50 (contigs)	Longest scaffold	# predicted genes	N50 (scaffolds)	# ambiguous bases	Mean scaffold length
1	0.00559796	2993	1872015	416945	k__Bacteria	0.360698	18	98.9011	0	18	11	147	0.899252	104001	91	173268	416945	1472	173268	0	104001
2	0.0251008	163	3375390	288300	o__Bacteroidales	0.417286	54	96.6165	0.37594	54	11	486	0.920261	62507.2	266	167663	288300	2781	167663	0	62507.2
3	0.0343659	172	2134127	26593	o__Clostridiales	0.419059	341	95.302	1.34228	341	11	263	0.89118	6258.44	149	8678	26593	2106	8678	0	6258.44
4	0.0225345	930	2353307	52615	p__Firmicutes	0.588983	207	94.887	1.9774	207	11	213	0.914589	11368.6	118	17342	52615	2400	17342	0	11368.6
5	0.0243138	5443	1929535	40047	k__Bacteria	0.419957	408	94.7612	1.69492	408	11	105	0.878885	4729.25	59	7867	40047	2023	7867	0	4729.25
6	0.0265646	90	1478347	23166	p__Euryarchaeota	0.598928	339	92.2135	0.183007	339	11	234	0.888655	4360.91	153	6240	23166	1727	6240	0	4360.91
7	0.0194844	2993	2224629	29382	k__Bacteria	0.518591	420	66.7203	0	420	11	142	0.93245	5296.74	88	5684	29382	2406	5684	0	5296.74
8	0.0277675	434	1975012	31540	k__Bacteria	0.467344	571	82.9122	2.50896	571	11	278	0.94785	3458.87	186	4697	31540	1973	4697	0	3458.87
9	0.0314734	5443	1757708	21466	k__Bacteria	0.518942	516	92.7581	3.15871	516	11	105	0.91473	3406.41	59	4195	21466	1999	4195	0	3406.41
10	0.0257925	5443	1418413	86703	k__Bacteria	0.450929	217	92.2188	0	217	11	105	0.918727	6536.47	59	9374	86703	1511	9374	0	6536.47
11	0.0186625	350	2481884	23491	p__Bacteroidetes	0.466048	705	85.8624	3.8254	705	11	316	0.915855	3520.4	210	4482	23491	2426	4482	0	3520.4
12	0.0194277	1324	2541133	51176	p__Firmicutes	0.553346	402	89.7802	2.73321	402	11	176	0.876324	6321.23	102	11147	51176	2563	11147	0	6321.23
13	0.025708	2993	2047846	22574	k__Bacteria	0.511415	406	87.298	2.1978	406	11	147	0.914178	5043.96	91	7002	22574	1803	7002	0	5043.96
14	0.0329027	2993	1987789	16684	k__Bacteria	0.533637	585	83.8036	0.622861	585	11	141	0.92684	3397.93	87	4196	16684	2317	4196	0	3397.93
15	0.0252644	433	1807294	32248	k__Bacteria	0.416172	413	81.5864	2.45902	413	11	273	0.912553	4376.01	183	6649	32248	1764	6649	0	4376.01
16	0.0180239	100	1892816	11639	p__Firmicutes	0.541849	592	63.8634	1.97066	592	11	295	0.865807	3197.32	158	3466	11639	2082	3466	0	3197.32
17	0.0137103	350	1765099	47391	p__Bacteroidetes	0.452977	160	91.164	0.634921	160	11	316	0.939402	11031.9	210	14319	47391	1585	14319	0	11031.9
18	0.0205835	2993	1728392	14277	k__Bacteria	0.461002	669	76.2473	3.76176	669	11	141	0.918863	2583.55	87	2903	14277	1992	2903	0	2583.55
19	0.0405144	88	2352869	16603	k__Bacteria	0.584411	855	77.6967	5.26586	855	11	230	0.921108	2751.89	148	3424	16603	2559	3424	0	2751.89
20	0.0164597	930	1402056	14058	p__Firmicutes	0.506774	379	60.3685	2.14689	379	11	213	0.88574	3699.36	118	4426	14058	1566	4426	0	3699.36
21	0.03727	2921	2297255	10639	k__Bacteria	0.509348	1048	65.4844	1.13636	1048	11	143	0.902881	2192.04	88	2363	10639	2710	2363	0	2192.04
22	0.0333325	172	1131436	5984	o__Clostridiales	0.454315	604	62.008	2.34899	604	11	263	0.888978	1873.24	149	1919	5984	1374	1919	1	1873.24
23	0.0203042	32	1380169	18876	o__Thermoanaerobacterales	0.358451	537	51.7715	3.16743	537	11	488	0.901019	2570.15	209	3057	18876	1321	3057	0	2570.15
24	0.021603	5443	1265454	5872	k__Bacteria	0.323873	679	66.7555	3.60502	679	11	103	0.919522	1863.7	58	1894	5872	1544	1894	0	1863.7
25	0.0272073	350	1560192	10761	p__Bacteroidetes	0.498864	627	59.0317	0.984127	627	11	316	0.926306	2488.34	210	2773	10761	1722	2773	0	2488.34
26	0.0331884	433	1358491	7458	k__Bacteria	0.496043	782	51.2502	3.27869	782	11	273	0.939138	1737.2	183	1761	7458	1624	1761	0	1737.2
27	0.0410067	930	1124699	7021	p__Firmicutes	0.523288	600	49.4877	1.05932	600	11	213	0.8954	1874.5	118	1920	7021	1473	1920	0	1874.5
28	0.0285929	434	2077870	25770	k__Bacteria	0.497396	1092	54.5064	2.09677	1092	11	278	0.937057	1902.81	186	1866	25770	2501	1866	2	1902.81
29	0.0275707	304	500802	5707	o__Clostridiales	0.473954	313	14.5833	0.699301	313	11	250	0.901037	1600.01	143	1541	5707	686	1541	0	1600.01
30	0.0148507	350	2710514	359551	p__Bacteroidetes	0.523252	64	99.5238	0.47619	64	11	316	0.940553	42351.8	210	78124	359551	2325	78124	0	42351.8
31	0.0397567	2993	2203050	69483	k__Bacteria	0.52751	207	95.6044	0.129282	207	11	147	0.881867	10642.8	91	15863	69483	1780	15863	0	10642.8
