# Supplementary material for: ICoVeR – an interactive visualization tool for verification and refinement of metagenomic bins
Source: BMC Bioinformatics. 2017 May 2;18:233. doi: 10.1186/s12859-017-1653-5 (PMC5414344; doi:10.1186/s12859-017-1653-5)
Supplement: Supplementary file 3 — CheckM results for ICoVeR-refined genome bins for Sharon’s dataset. (XLS 56 kb) [file 12859_2017_1653_MOESM3_ESM.xls]

## Sheet: info
Table S3: CheckM results for ICoVeR-refined genome bins for Sharon´s dataset.

## Sheet: ICoVeR-refined
ICoVeR-refined genome bin	GC std	# genomes	Genome size	Longest contig	marker lineage	GC	# scaffolds	Completeness	Contamination	# contigs	Translation table	# markers	Coding density	Mean contig length	# marker sets	N50 (contigs)	Longest scaffold	# predicted genes	N50 (scaffolds)	# ambiguous bases	Mean scaffold length
1	0.0197426	293	2966095	649666	o__Lactobacillales	0.372387	11	99.2509	0	26	11	475	0.878202	114022	267	222048	1450033	2800	494993	1530	269645
2	0.00706645	304	1788261	427779	o__Clostridiales	0.300051	9	98.951	0	15	11	250	0.903663	119183	143	276035	583042	1736	427779	513	198696
3	0.00848078	622	2454457	190358	o__Actinomycetales	0.635599	13	97.8618	0	118	11	259	0.882788	20714	152	30680	453175	2281	274039	10200	188804
4	0.00797764	45	2645395	315746	g__Staphylococcus	0.32721	19	99.5084	0.0802568	28	11	940	0.842323	94429.3	178	211596	334514	2433	256646	1374	139231
5	0.0132686	60	2334540	382180	g__Staphylococcus	0.319651	20	95.8801	0	28	11	773	0.835366	83348.9	178	173343	382180	2134	185662	772	116727
6	0.00987892	60	2346393	338927	g__Staphylococcus	0.320138	19	97.9066	2.80899	42	11	773	0.835483	55817.8	178	121745	739442	2144	554438	2047	123494
7	0.0337002	56	2031896	186229	g__Staphylococcus	0.313422	72	95.3863	0.568182	90	11	805	0.867377	22550.6	176	59371	199037	1972	64401	2340	28220.8
8	0.0222003	56	2505743	36336	g__Staphylococcus	0.337839	101	84.0673	0.0236742	941	11	805	0.732902	2587.55	176	4860	136458	2340	52403	70858	24809.3
9	0.0195156	29	967999	11450	f__Leuconostocaceae	0.392872	335	45.0786	0.187266	946	11	443	0.695518	965.289	178	1424	39087	1251	3343	54836	2889.55
